# Supplementary material for: Nested structure of intraspecific competition network in Carnobacterium maltaromaticum
Source: Sci Rep. 2020 Apr 30;10:7335. doi: 10.1038/s41598-020-63844-5 (PMC7193615; doi:10.1038/s41598-020-63844-5)
Supplement: Supplementary file 3 — Dataset 3. [file 41598_2020_63844_MOESM3_ESM.xlsx]

## Sheet: Heat maps_HID
48.9819	2848.75					28.1537	822.527
25.8701	2848.75					5.20703	822.527
25.8701	370.38					5.20703	110.066
7.17773	370.38					1.75	110.066
7.17773	122.014					1.75	1.14154
3	122.014					1	1.14154
3	45.7172					1	0
1.5	45.7172					1	1.14154
1.5	4.89486					2.5	1.14154
1	4.89486					2.5	0.767739
1	0					2	0.767739
1	4.89486					2	0
2	4.89486					2	0.767739
2	0					3	0.767739
2	4.89486					3	0
1.5	4.89486					3	0.767739
1.5	45.7172					2.5	0.767739
4.5	45.7172					2.5	1.14154
4.5	18.7462					1.75	1.14154
3.5	18.7462					1.75	110.066
3.5	2.13632					8.66406	110.066
3	2.13632					8.66406	86.6961
3	0					5.15625	86.6961
3	2.13632					5.15625	20.7163
4	2.13632					4	20.7163
4	0					4	0
4	2.13632					4	20.7163
3.5	2.13632					6.3125	20.7163
3.5	18.7462					6.3125	4.35138
5.5	18.7462					5	4.35138
5.5	12.1252					5	0
5	12.1252					5	4.35138
5	0					7.625	4.35138
5	12.1252					7.625	3.9746
6	12.1252					6.5	3.9746
6	0					6.5	2.42175
6	12.1252					6	2.42175
5.5	12.1252					6	0
5.5	18.7462					6	2.42175
4.5	18.7462					7	2.42175
4.5	45.7172					7	0
3	45.7172					7	2.42175
3	122.014					6.5	2.42175
11.3555	122.014					6.5	3.9746
11.3555	97.4781					8.75	3.9746
8.5	97.4781					8.75	3.07303
8.5	59.6755					8	3.07303
7.5	59.6755					8	0
7.5	18.2456					8	3.07303
7	18.2456					9.5	3.07303
7	0					9.5	1.40176
7	18.2456					9	1.40176
8	18.2456					9	0
8	0					9	1.40176
8	18.2456					10	1.40176
7.5	18.2456					10	0
7.5	59.6755					10	1.40176
9.5	59.6755					9.5	1.40176
9.5	49.4063					9.5	3.07303
9	49.4063					8.75	3.07303
9	0					8.75	3.9746
9	49.4063					7.625	3.9746
10	49.4063					7.625	4.35138
10	0					6.3125	4.35138
10	49.4063					6.3125	20.7163
9.5	49.4063					5.15625	20.7163
9.5	59.6755					5.15625	86.6961
8.5	59.6755					12.1719	86.6961
8.5	97.4781					12.1719	46.5908
14.2109	97.4781					11	46.5908
14.2109	77.5131					11	0
11.5	77.5131					11	46.5908
11.5	16.8806					13.3438	46.5908
11	16.8806					13.3438	31.4341
11	0					12	31.4341
11	16.8806					12	0
12	16.8806					12	31.4341
12	0					14.6875	31.4341
12	16.8806					14.6875	25.2537
11.5	16.8806					13.5	25.2537
11.5	77.5131					13.5	8.07948
16.9219	77.5131					13	8.07948
16.9219	65.6191					13	0
13.75	65.6191					13	8.07948
13.75	0.816419					14	8.07948
13	0.816419					14	0
13	0					14	8.07948
13	0.816419					13.5	8.07948
14.5	0.816419					13.5	25.2537
14.5	0.498687					15.875	25.2537
14	0.498687					15.875	13.956
14	0					15	13.956
14	0.498687					15	0
15	0.498687					15	13.956
15	0					16.75	13.956
15	0.498687					16.75	9.10486
14.5	0.498687					16	9.10486
14.5	0.816419					16	0
13.75	0.816419					16	9.10486
13.75	65.6191					17.5	9.10486
20.0938	65.6191					17.5	5.91417
20.0938	28.8772					17	5.91417
17.3125	28.8772					17	0
17.3125	15.242					17	5.91417
16	15.242					18	5.91417
16	0					18	0
16	15.242					18	5.91417
18.625	15.242					17.5	5.91417
18.625	10.5564					17.5	9.10486
17.5	10.5564					16.75	9.10486
17.5	2.7789					16.75	13.956
17	2.7789					15.875	13.956
17	0					15.875	25.2537
17	2.7789					14.6875	25.2537
18	2.7789					14.6875	31.4341
18	0					13.3438	31.4341
18	2.7789					13.3438	46.5908
17.5	2.7789					12.1719	46.5908
17.5	10.5564					12.1719	86.6961
19.75	10.5564					8.66406	86.6961
19.75	8.5103					8.66406	110.066
19	8.5103					5.20703	110.066
19	0					5.20703	822.527
19	8.5103					51.1003	822.527
20.5	8.5103					51.1003	190.679
20.5	3.94585					37.0444	190.679
20	3.94585					37.0444	92.3746
20	0					23.7725	92.3746
20	3.94585					23.7725	62.7395
21	3.94585					19.75	62.7395
21	0					19.75	17.7348
21	3.94585					19	17.7348
20.5	3.94585					19	0
20.5	8.5103					19	17.7348
19.75	8.5103					20.5	17.7348
19.75	10.5564					20.5	12.5435
18.625	10.5564					20	12.5435
18.625	15.242					20	0
17.3125	15.242					20	12.5435
17.3125	28.8772					21	12.5435
22.875	28.8772					21	0
22.875	17.3692					21	12.5435
22	17.3692					20.5	12.5435
22	0					20.5	17.7348
22	17.3692					19.75	17.7348
23.75	17.3692					19.75	62.7395
23.75	10.6418					27.7949	62.7395
23	10.6418					27.7949	40.0715
23	0					23.5	40.0715
23	10.6418					23.5	10.2963
24.5	10.6418					22.5	10.2963
24.5	5.31046					22.5	3.33636
24	5.31046					22	3.33636
24	0					22	0
24	5.31046					22	3.33636
25	5.31046					23	3.33636
25	0					23	0
25	5.31046					23	3.33636
24.5	5.31046					22.5	3.33636
24.5	10.6418					22.5	10.2963
23.75	10.6418					24.5	10.2963
23.75	17.3692					24.5	7.84089
22.875	17.3692					24	7.84089
22.875	28.8772					24	0
20.0938	28.8772					24	7.84089
20.0938	65.6191					25	7.84089
16.9219	65.6191					25	0
16.9219	77.5131					25	7.84089
14.2109	77.5131					24.5	7.84089
14.2109	97.4781					24.5	10.2963
11.3555	97.4781					23.5	10.2963
11.3555	122.014					23.5	40.0715
7.17773	122.014					32.0898	40.0715
7.17773	370.38					32.0898	31.392
44.5625	370.38					29.2188	31.392
44.5625	157.77					29.2188	10.5648
31.6094	157.77					26.9375	10.5648
31.6094	19.6189					26.9375	2.35617
26.75	19.6189					26	2.35617
26.75	5.36674					26	0
26	5.36674					26	2.35617
26	0					27.875	2.35617
26	5.36674					27.875	2.19252
27.5	5.36674					27	2.19252
27.5	0					27	0
27	0					27	2.19252
27	0					28.75	2.19252
27	0					28.75	0.445282
28	0					28	0.445282
28	0					28	0
28	0					28	0.445282
27.5	0					29.5	0.445282
27.5	5.36674					29.5	0.144893
26.75	5.36674					29	0.144893
26.75	19.6189					29	0
36.4688	19.6189					29	0.144893
36.4688	18.41					30	0.144893
30.3438	18.41					30	0
30.3438	10.3157					30	0.144893
29	10.3157					29.5	0.144893
29	0					29.5	0.445282
29	10.3157					28.75	0.445282
31.6875	10.3157					28.75	2.19252
31.6875	7.41836					27.875	2.19252
30	7.41836					27.875	2.35617
30	0					26.9375	2.35617
30	7.41836					26.9375	10.5648
33.375	7.41836					31.5	10.5648
33.375	5.91947					31.5	6.85506
31.5	5.91947					31	6.85506
31.5	0.549874					31	0
31	0.549874					31	6.85506
31	0					32	6.85506
31	0.549874					32	0
32	0.549874					32	6.85506
32	0					31.5	6.85506
32	0.549874					31.5	10.5648
31.5	0.549874					29.2188	10.5648
31.5	5.91947					29.2188	31.392
35.25	5.91947					34.9609	31.392
35.25	3.89004					34.9609	23.5453
33.75	3.89004					33.5	23.5453
33.75	1.67731					33.5	7.95891
33	1.67731					33	7.95891
33	0					33	0
33	1.67731					33	7.95891
34.5	1.67731					34	7.95891
34.5	0.644556					34	0
34	0.644556					34	7.95891
34	0					33.5	7.95891
34	0.644556					33.5	23.5453
35	0.644556					36.4219	23.5453
35	0					36.4219	10.8291
35	0.644556					35	10.8291
34.5	0.644556					35	0
34.5	1.67731					35	10.8291
33.75	1.67731					37.8438	10.8291
33.75	3.89004					37.8438	10.1081
36.75	3.89004					36	10.1081
36.75	2.51644					36	0
36	2.51644					36	10.1081
36	0					39.6875	10.1081
36	2.51644					39.6875	7.99175
37.5	2.51644					37.875	7.99175
37.5	1.26527					37.875	2.61648
37	1.26527					37	2.61648
37	0					37	0
37	1.26527					37	2.61648
38	1.26527					38.75	2.61648
38	0					38.75	1.97234
38	1.26527					38	1.97234
37.5	1.26527					38	0
37.5	2.51644					38	1.97234
36.75	2.51644					39.5	1.97234
36.75	3.89004					39.5	0.615017
35.25	3.89004					39	0.615017
35.25	5.91947					39	0
33.375	5.91947					39	0.615017
33.375	7.41836					40	0.615017
31.6875	7.41836					40	0
31.6875	10.3157					40	0.615017
30.3438	10.3157					39.5	0.615017
30.3438	18.41					39.5	1.97234
42.5938	18.41					38.75	1.97234
42.5938	14.1333					38.75	2.61648
39.75	14.1333					37.875	2.61648
39.75	7.88124					37.875	7.99175
39	7.88124					41.5	7.99175
39	0					41.5	4.78435
39	7.88124					41	4.78435
40.5	7.88124					41	0
40.5	0.463827					41	4.78435
40	0.463827					42	4.78435
40	0					42	0
40	0.463827					42	4.78435
41	0.463827					41.5	4.78435
41	0					41.5	7.99175
41	0.463827					39.6875	7.99175
40.5	0.463827					39.6875	10.1081
40.5	7.88124					37.8438	10.1081
39.75	7.88124					37.8438	10.8291
39.75	14.1333					36.4219	10.8291
45.4375	14.1333					36.4219	23.5453
45.4375	9.08056					34.9609	23.5453
42.5	9.08056					34.9609	31.392
42.5	0.584904					32.0898	31.392
42	0.584904					32.0898	40.0715
42	0					27.7949	40.0715
42	0.584904					27.7949	62.7395
43	0.584904					23.7725	62.7395
43	0					23.7725	92.3746
43	0.584904					50.3164	92.3746
42.5	0.584904					50.3164	64.0596
42.5	9.08056					44.7578	64.0596
48.375	9.08056					44.7578	17.2458
48.375	4.35418					43	17.2458
46.125	4.35418					43	0
46.125	2.05608					43	17.2458
44.75	2.05608					46.5156	17.2458
44.75	0.842105					46.5156	13.5071
44	0.842105					44	13.5071
44	0					44	0
44	0.842105					44	13.5071
45.5	0.842105					49.0312	13.5071
45.5	0.689					49.0312	10.53
45	0.689					47.125	10.53
45	0					47.125	1.89311
45	0.689					45.75	1.89311
46	0.689					45.75	0.95235
46	0					45	0.95235
46	0.689					45	0
45.5	0.689					45	0.95235
45.5	0.842105					46.5	0.95235
44.75	0.842105					46.5	0.247896
44.75	2.05608					46	0.247896
47.5	2.05608					46	0
47.5	1.84713					46	0.247896
47	1.84713					47	0.247896
47	0					47	0
47	1.84713					47	0.247896
48	1.84713					46.5	0.247896
48	0					46.5	0.95235
48	1.84713					45.75	0.95235
47.5	1.84713					45.75	1.89311
47.5	2.05608					48.5	1.89311
46.125	2.05608					48.5	1.71894
46.125	4.35418					48	1.71894
50.625	4.35418					48	0
50.625	2.63027					48	1.71894
49.5	2.63027					49	1.71894
49.5	1.24096					49	0
49	1.24096					49	1.71894
49	0					48.5	1.71894
49	1.24096					48.5	1.89311
50	1.24096					47.125	1.89311
50	0					47.125	10.53
50	1.24096					50.9375	10.53
49.5	1.24096					50.9375	6.26088
49.5	2.63027					50	6.26088
51.75	2.63027					50	0
51.75	1.41924					50	6.26088
51	1.41924					51.875	6.26088
51	0					51.875	2.39225
51	1.41924					51	2.39225
52.5	1.41924					51	0
52.5	0.413743					51	2.39225
52	0.413743					52.75	2.39225
52	0					52.75	1.61132
52	0.413743					52	1.61132
53	0.413743					52	0
53	0					52	1.61132
53	0.413743					53.5	1.61132
52.5	0.413743					53.5	0.536035
52.5	1.41924					53	0.536035
51.75	1.41924					53	0
51.75	2.63027					53	0.536035
50.625	2.63027					54	0.536035
50.625	4.35418					54	0
48.375	4.35418					54	0.536035
48.375	9.08056					53.5	0.536035
45.4375	9.08056					53.5	1.61132
45.4375	14.1333					52.75	1.61132
42.5938	14.1333					52.75	2.39225
42.5938	18.41					51.875	2.39225
36.4688	18.41					51.875	6.26088
36.4688	19.6189					50.9375	6.26088
31.6094	19.6189					50.9375	10.53
31.6094	157.77					49.0312	10.53
57.5156	157.77					49.0312	13.5071
57.5156	63.9379					46.5156	13.5071
55.5	63.9379					46.5156	17.2458
55.5	15.8804					44.7578	17.2458
54.5	15.8804					44.7578	64.0596
54.5	3.71718					55.875	64.0596
54	3.71718					55.875	33.2352
54	0					55	33.2352
54	3.71718					55	0
55	3.71718					55	33.2352
55	0					56.75	33.2352
55	3.71718					56.75	5.59848
54.5	3.71718					56	5.59848
54.5	15.8804					56	0
56.5	15.8804					56	5.59848
56.5	6.29856					57.5	5.59848
56	6.29856					57.5	0.467695
56	0					57	0.467695
56	6.29856					57	0
57	6.29856					57	0.467695
57	0					58	0.467695
57	6.29856					58	0
56.5	6.29856					58	0.467695
56.5	15.8804					57.5	0.467695
55.5	15.8804					57.5	5.59848
55.5	63.9379					56.75	5.59848
59.5312	63.9379					56.75	33.2352
59.5312	33.5487					55.875	33.2352
58	33.5487					55.875	64.0596
58	0					50.3164	64.0596
58	33.5487					50.3164	92.3746
61.0625	33.5487					37.0444	92.3746
61.0625	26.9417					37.0444	190.679
59.5	26.9417					65.1562	190.679
59.5	4.39863					65.1562	151.972
59	4.39863					59.9375	151.972
59	0					59.9375	20.2534
59	4.39863					59	20.2534
60	4.39863					59	0
60	0					59	20.2534
60	4.39863					60.875	20.2534
59.5	4.39863					60.875	17.3312
59.5	26.9417					60	17.3312
62.625	26.9417					60	0
62.625	4.45834					60	17.3312
61.5	4.45834					61.75	17.3312
61.5	0.588852					61.75	6.14373
61	0.588852					61	6.14373
61	0					61	0
61	0.588852					61	6.14373
62	0.588852					62.5	6.14373
62	0					62.5	0.492919
62	0.588852					62	0.492919
61.5	0.588852					62	0
61.5	4.45834					62	0.492919
63.75	4.45834					63	0.492919
63.75	3.61542					63	0
63	3.61542					63	0.492919
63	0					62.5	0.492919
63	3.61542					62.5	6.14373
64.5	3.61542					61.75	6.14373
64.5	1.54944					61.75	17.3312
64	1.54944					60.875	17.3312
64	0					60.875	20.2534
64	1.54944					59.9375	20.2534
65	1.54944					59.9375	151.972
65	0					70.375	151.972
65	1.54944					70.375	78.8749
64.5	1.54944					67	78.8749
64.5	3.61542					67	32.9779
63.75	3.61542					64.75	32.9779
63.75	4.45834					64.75	20.6477
62.625	4.45834					64	20.6477
62.625	26.9417					64	0
61.0625	26.9417					64	20.6477
61.0625	33.5487					65.5	20.6477
59.5312	33.5487					65.5	10.1106
59.5312	63.9379					65	10.1106
57.5156	63.9379					65	0
57.5156	157.77					65	10.1106
44.5625	157.77					66	10.1106
44.5625	370.38					66	0
25.8701	370.38					66	10.1106
25.8701	2848.75					65.5	10.1106
72.0938	2848.75					65.5	20.6477
72.0938	400.614					64.75	20.6477
69.6875	400.614					64.75	32.9779
69.6875	177.679					69.25	32.9779
67.625	177.679					69.25	23.7442
67.625	69.9266					67.75	23.7442
66.5	69.9266					67.75	1.55544
66.5	37.2809					67	1.55544
66	37.2809					67	0
66	0					67	1.55544
66	37.2809					68.5	1.55544
67	37.2809					68.5	0.523729
67	0					68	0.523729
67	37.2809					68	0
66.5	37.2809					68	0.523729
66.5	69.9266					69	0.523729
68.75	69.9266					69	0
68.75	59.5					69	0.523729
68	59.5					68.5	0.523729
68	0					68.5	1.55544
68	59.5					67.75	1.55544
69.5	59.5					67.75	23.7442
69.5	38.9433					70.75	23.7442
69	38.9433					70.75	1.80041
69	0					70	1.80041
69	38.9433					70	0
70	38.9433					70	1.80041
70	0					71.5	1.80041
70	38.9433					71.5	0.310234
69.5	38.9433					71	0.310234
69.5	59.5					71	0
68.75	59.5					71	0.310234
68.75	69.9266					72	0.310234
67.625	69.9266					72	0
67.625	177.679					72	0.310234
71.75	177.679					71.5	0.310234
71.75	101.593					71.5	1.80041
71	101.593					70.75	1.80041
71	0					70.75	23.7442
71	101.593					69.25	23.7442
72.5	101.593					69.25	32.9779
72.5	75.5348					67	32.9779
72	75.5348					67	78.8749
72	0					73.75	78.8749
72	75.5348					73.75	50.5571
73	75.5348					73	50.5571
73	0					73	0
73	75.5348					73	50.5571
72.5	75.5348					74.5	50.5571
72.5	101.593					74.5	26.1443
71.75	101.593					74	26.1443
71.75	177.679					74	0
69.6875	177.679					74	26.1443
69.6875	400.614					75	26.1443
74.5	400.614					75	0
74.5	226.861					75	26.1443
74	226.861					74.5	26.1443
74	0					74.5	50.5571
74	226.861					73.75	50.5571
75	226.861					73.75	78.8749
75	0					70.375	78.8749
75	226.861					70.375	151.972
74.5	226.861					65.1562	151.972
74.5	400.614					65.1562	190.679
72.0938	400.614					51.1003	190.679
72.0938	2848.75					51.1003	822.527
48.9819	2848.75					28.1537	822.527

## Sheet: Heat maps_HID1
	81,304321506067	85,444264262016	160,550818661204	160,3429419013	84,669420303025	96,229188701686	37,617142913044	42,855037581414	87,497268522841	57,788797542373	52,407845787373	70,294250531813	71,553275315795	64,593852446425	60,021674760896	52,84073834378	46,083866521075	72,455499046759	62,665481554919	52,070106614112	59,908831147924	75,973372949029	84,190890973414	24,175705421731	87,699070659048	69,520670390533	78,381474736367	78,381474736367	51,866619734323	47,13000526999	54,197186857054	62,478791131218	58,587115053336	43,191017101186	46,428270225107	41,071904096237	55,319274874658	57,056481456109	58,218408090206	68,755653093086	147,534651697403	133,517942886428	44,273310776699	26,255646084352	37,740399234093	37,219745551722	53,043011925395	41,076299182235	52,85051542342
104227987880195	1	1	1	1	1	1	1	1	1	1	1	1	1	1	1	1	1	1	1	1	1	1	1	1	1	1	1	1	1	1	1	1	1	1	1	1	1	1	1	1	1	1	1	1	1	1	1	1	1
111792716736946	1	1	1	1	1	1	1	1	1	1	1	1	1	1	1	1	1	1	1	1	1	1	1	1	1	1	1	1	1	1	1	1	1	1	1	1	1	1	1	1	1	1	1	1	1	1	1	1	1
102752711543538	1	1	1	1	1	1	1	1	1	1	1	1	1	1	1	1	1	1	1	1	1	1	1	1	1	1	1	1	1	1	1	1	1	1	1	1	1	1	1	1	1	1	1	1	1	1	1	1	1
33285348390482	1	1	1	1	1	1	1	1	1	1	1	1	1	1	1	1	1	1	1	1	1	1	1	1	1	1	1	1	1	1	1	1	1	1	1	1	1	1	1	1	1	1	1	1	1	1	1	1	1
18396721989234	1	1	1	1	1	1	1	1	1	1	1	1	1	1	1	1	1	1	1	1	1	1	1	1	1	1	1	1	1	1	1	1	1	1	1	1	1	1	1	1	1	1	1	1	1	1	1	1	1
323975787322	1	1	1	1	1	1	1	1	1	1	1	1	1	1	1	1	1	1	1	1	1	1	1	1	1	1	1	1	1	1	1	1	1	1	1	1	1	1	1	1	1	1	1	1	1	1	1	1	1
36342889266487	1	1	1	1	1	1	1	1	1	1	1	1	1	1	1	1	1	1	1	1	1	1	1	1	1	1	1	1	1	1	1	1	1	1	1	1	1	1	1	1	1	1	1	1	1	1	1	1	1
3887015878515	1	1	1	1	1	1	1	1	1	1	1	1	1	1	1	1	1	1	1	1	1	1	1	1	1	1	1	1	1	1	1	1	1	1	1	1	1	1	1	1	1	1	1	1	1	1	1	1	1
29717992324002	1	1	1	1	1	1	1	1	1	1	1	1	1	1	1	1	1	1	1	1	1	1	1	1	1	1	1	1	1	1	1	1	1	1	1	1	1	1	1	1	1	1	1	1	1	1	1	1	1
39480271229082	1	1	1	1	1	1	1	1	1	1	1	1	1	1	1	1	1	1	1	1	1	1	1	1	1	1	1	1	1	1	1	1	1	1	1	1	1	1	1	1	1	1	1	1	1	1	1	1	1
22819849158185	1	1	1	1	1	1	1	1	1	1	1	1	1	1	1	1	1	1	1	1	1	1	1	1	1	1	1	1	1	1	1	1	1	1	1	1	1	1	1	1	1	1	1	1	1	1	1	1	1
63199738804373	1	1	1	1	1	1	1	1	1	1	1	1	1	1	1	1	1	1	1	1	1	1	1	1	1	1	1	1	1	1	1	1	1	1	1	1	1	1	1	1	1	1	1	1	1	1	1	1	1
8011792260165	1	1	1	1	1	1	1	1	1	1	1	1	1	1	1	1	1	1	1	1	1	1	1	1	1	1	1	1	1	1	1	1	1	1	1	1	1	1	1	1	1	1	1	1	1	1	1	1	1
87146097779603	1	1	1	1	1	1	1	1	1	1	1	1	1	1	1	1	1	1	1	1	1	1	1	1	1	1	1	1	1	1	1	1	1	1	1	1	1	1	1	1	1	1	1	1	1	1	1	1	1
94094238572651	1	1	1	1	1	1	1	1	1	1	1	1	1	1	1	1	1	1	1	1	1	1	1	1	1	1	1	1	1	1	1	1	1	1	1	1	1	1	1	1	1	1	1	1	1	1	1	1	1
100445755511151	1	1	1	1	1	1	1	1	1	1	1	1	1	1	1	1	1	1	1	1	1	1	1	1	1	1	1	1	1	1	1	1	1	1	1	1	1	1	1	1	1	1	1	1	1	1	1	1	1
59992881071628	1	1	1	1	1	1	1	1	1	1	1	1	1	1	1	1	1	1	1	1	1	1	1	1	1	1	1	1	1	1	1	1	1	1	1	1	1	1	1	1	1	1	1	1	1	1	1	1	1
78456718542698	1	1	1	1	1	1	1	1	1	1	1	1	1	1	1	1	1	1	1	1	1	1	1	1	1	1	1	1	1	1	1	1	1	1	1	1	1	1	1	1	1	1	1	1	1	1	1	1	1
88987616669599	1	1	1	1	1	1	1	1	1	1	1	1	1	1	1	1	1	1	1	1	1	1	1	1	1	1	1	1	1	1	1	1	1	1	1	1	1	1	1	1	1	1	1	1	1	1	1	1	1
102313643694147	1	1	1	1	1	1	1	1	1	1	1	1	1	1	1	1	1	1	1	1	1	1	1	1	1	1	1	1	1	1	1	1	1	1	1	1	1	1	1	1	1	1	1	1	1	1	1	1	1
56794384383853	1	1	1	1	1	1	1	1	1	1	1	1	1	1	1	1	1	1	1	1	1	1	1	1	1	1	1	1	1	1	1	1	1	1	1	1	1	1	1	1	1	1	1	1	1	1	1	1	1
99770956814284	1	1	1	1	1	1	1	1	1	1	1	1	1	1	1	1	1	1	1	1	1	1	1	1	1	1	1	1	1	1	1	1	1	1	1	1	1	1	1	1	1	1	1	1	1	1	1	1	1
8187463607616	1	1	1	1	1	1	1	1	1	1	1	1	1	1	1	1	1	1	1	1	1	1	1	1	1	1	1	1	1	1	1	1	1	1	1	1	1	1	1	1	1	1	1	1	1	1	1	1	1
104084459930046	1	1	1	1	1	1	1	1	1	1	1	1	1	1	1	1	1	1	1	1	1	1	1	1	1	1	1	1	1	1	1	1	1	1	1	1	1	1	1	1	1	1	1	1	1	1	1	1	1
151446641734542	1	1	1	1	1	1	1	1	1	1	1	1	1	1	1	1	1	1	1	1	1	1	1	1	1	1	1	1	1	1	1	1	1	1	1	1	1	1	1	1	1	1	1	1	1	1	1	1	1
124419662796805	1	1	1	1	1	1	1	1	1	1	1	1	1	1	1	1	1	1	1	1	1	1	1	1	1	1	1	1	1	1	1	1	1	1	1	1	1	1	1	1	1	1	1	1	1	1	1	1	1
69826237591958	1	1	1	1	1	1	1	1	1	1	1	1	1	1	1	1	1	1	1	1	1	1	1	1	1	1	1	1	1	1	1	1	1	1	1	1	1	1	1	1	1	1	1	1	1	1	1	1	1
73132663585506	1	1	1	1	1	1	1	1	1	1	1	1	1	1	1	1	1	1	1	1	1	1	1	1	1	1	1	1	1	1	1	1	1	1	1	1	1	1	1	1	1	1	1	1	1	1	1	1	1
79876984536568	1	1	1	1	1	1	1	1	1	1	1	1	1	1	1	1	1	1	1	1	1	1	1	1	1	1	1	1	1	1	1	1	1	1	1	1	1	1	1	1	1	1	1	1	1	1	1	1	1
85515706943667	1	1	1	1	1	1	1	1	1	1	1	1	1	1	1	1	1	1	1	1	1	1	1	1	1	1	1	1	1	1	1	1	1	1	1	1	1	1	1	1	1	1	1	1	1	1	1	1	1
7730178731843	1	1	1	1	1	1	1	1	1	1	1	1	1	1	1	1	1	1	1	1	1	1	1	1	1	1	1	1	1	1	1	1	1	1	1	1	1	1	1	1	1	1	1	1	1	1	1	1	1
79192437675312	1	1	1	1	1	1	1	1	1	1	1	1	1	1	1	1	1	1	1	1	1	1	1	1	1	1	1	1	1	1	1	1	1	1	1	1	1	1	1	1	1	1	1	1	1	1	1	1	1
10181262711999	1	1	1	1	1	1	1	1	1	1	1	1	1	1	1	1	1	1	1	1	1	1	1	1	1	1	1	1	1	1	1	1	1	1	1	1	1	1	1	1	1	1	1	1	1	1	1	1	1
141586515710687	1	1	1	1	1	1	1	1	1	1	1	1	1	1	1	1	1	1	1	1	1	1	1	1	1	1	1	1	1	1	1	1	1	1	1	1	1	1	1	1	1	1	1	1	1	1	1	1	1
102319414649398	1	1	1	1	1	1	1	1	1	1	1	1	1	1	1	1	1	1	1	1	1	1	1	1	1	1	1	1	1	1	1	1	1	1	1	1	1	1	1	1	1	1	1	1	1	1	1	1	1
211280738782351	1	1	1	1	1	1	1	1	1	1	1	1	1	1	1	1	1	1	1	1	1	1	1	1	1	1	1	1	1	1	1	1	1	1	1	1	1	1	1	1	1	1	1	1	1	1	1	1	1
130607225173736	1	1	1	1	1	1	1	1	1	1	1	1	1	1	1	1	1	1	1	1	1	1	1	1	1	1	1	1	1	1	1	1	1	1	1	1	1	1	1	1	1	1	1	1	1	1	1	1	1
79196440437812	1	1	1	1	1	1	1	1	1	1	1	1	1	1	1	1	1	1	1	1	1	1	1	1	1	1	1	1	1	1	1	1	1	1	1	1	1	1	1	1	1	1	1	1	1	1	1	1	1
56387651313903	1	1	1	1	1	1	1	1	1	1	1	1	1	1	1	1	1	1	1	1	1	1	1	1	1	1	1	1	1	1	1	1	1	1	1	1	1	1	1	1	1	1	1	1	1	1	1	1	1
84767720309144	1	1	1	1	1	1	1	1	1	1	1	1	1	1	1	1	1	1	1	1	1	1	1	1	1	1	1	1	1	1	1	1	1	1	1	1	1	1	1	1	1	1	1	1	1	1	1	1	1
150921810750992	1	1	1	1	1	1	1	1	1	1	1	1	1	1	1	1	1	1	1	1	1	1	1	1	1	1	1	1	1	1	1	1	1	1	1	1	1	1	1	1	1	1	1	1	1	1	1	1	1
95357645364835	1	1	1	1	1	1	1	1	1	1	1	1	1	1	1	1	1	1	1	1	1	1	1	1	1	1	1	1	1	1	1	1	1	1	1	1	1	1	1	1	1	1	1	1	1	1	1	1	1
128910487872472	1	1	1	1	1	1	1	1	1	1	1	1	1	1	1	1	1	1	1	1	1	1	1	1	1	1	1	1	1	1	1	1	1	1	1	1	1	1	1	1	1	1	1	1	1	1	1	1	1
92512691839827	1	1	1	1	1	1	1	1	1	1	1	1	1	1	1	1	1	1	1	1	1	1	1	1	1	1	1	1	1	1	1	1	1	1	1	1	1	1	1	1	1	1	1	1	1	1	1	1	1
9819951291256	1	1	1	1	1	1	1	1	1	1	1	1	1	1	1	1	1	1	1	1	1	1	1	1	1	1	1	1	1	1	1	1	1	1	1	1	1	1	1	1	1	1	1	1	1	1	1	1	1
106699243391185	1	1	1	1	1	1	1	1	1	1	1	1	1	1	1	1	1	1	1	1	1	1	1	1	1	1	1	1	1	1	1	1	1	1	1	1	1	1	1	1	1	1	1	1	1	1	1	1	1
115485794736418	1	1	1	1	1	1	1	1	1	1	1	1	1	1	1	1	1	1	1	1	1	1	1	1	1	1	1	1	1	1	1	1	1	1	1	1	1	1	1	1	1	1	1	1	1	1	1	1	1
98583790496225	1	1	1	1	1	1	1	1	1	1	1	1	1	1	1	1	1	1	1	1	1	1	1	1	1	1	1	1	1	1	1	1	1	1	1	1	1	1	1	1	1	1	1	1	1	1	1	1	1
117475217817997	1	1	1	1	1	1	1	1	1	1	1	1	1	1	1	1	1	1	1	1	1	1	1	1	1	1	1	1	1	1	1	1	1	1	1	1	1	1	1	1	1	1	1	1	1	1	1	1	1
118414760101689	1	1	1	1	1	1	1	1	1	1	1	1	1	1	1	1	1	1	1	1	1	1	1	1	1	1	1	1	1	1	1	1	1	1	1	1	1	1	1	1	1	1	1	1	1	1	1	1	1
115785460363272	1	1	1	1	1	1	1	1	1	1	1	1	1	1	1	1	1	1	1	1	1	1	1	1	1	1	1	1	1	1	1	1	1	1	1	1	1	1	1	1	1	1	1	1	1	1	1	1	1
142146212101997	1	1	1	1	1	1	1	1	1	1	1	1	1	1	1	1	1	1	1	1	1	1	1	1	1	1	1	1	1	1	1	1	1	1	1	1	1	1	1	1	1	1	1	1	1	1	1	1	1
118041643195142	1	1	1	1	1	1	1	1	1	1	1	1	1	1	1	1	1	1	1	1	1	1	1	1	1	1	1	1	1	1	1	1	1	1	1	1	1	1	1	1	1	1	1	1	1	1	1	1	1
77750774385722	1	1	1	1	1	1	1	1	1	1	1	1	1	1	1	1	1	1	1	1	1	1	1	1	1	1	1	1	1	1	1	1	1	1	1	1	1	1	1	1	1	1	1	1	1	1	1	1	1
23773763383346	1	1	1	1	1	1	1	1	1	1	1	1	1	1	1	1	1	1	1	1	1	1	1	1	1	1	1	1	1	1	1	1	1	1	1	1	1	1	1	1	1	1	1	1	1	1	1	1	1
115052177425669	1	1	1	1	1	1	1	1	1	1	1	1	1	1	1	1	1	1	1	1	1	1	1	1	1	1	1	1	1	1	1	1	1	1	1	1	1	1	1	1	1	1	1	1	1	1	1	1	1
135096064354875	1	1	1	1	1	1	1	1	1	1	1	1	1	1	1	1	1	1	1	1	1	1	1	1	1	1	1	1	1	1	1	1	1	1	1	1	1	1	1	1	1	1	1	1	1	1	1	1	1
130172237698161	1	1	1	1	1	1	1	1	1	1	1	1	1	1	1	1	1	1	1	1	1	1	1	1	1	1	1	1	1	1	1	1	1	1	1	1	1	1	1	1	1	1	1	1	1	1	1	1	1
89219506390944	1	1	1	1	1	1	1	1	1	1	1	1	1	1	1	1	1	1	1	1	1	1	1	1	1	1	1	1	1	1	1	1	1	1	1	1	1	1	1	1	1	1	1	1	1	1	1	1	1
161693599373341	1	1	1	1	1	1	1	1	1	1	1	1	1	1	1	1	1	1	1	1	1	1	1	1	1	1	1	1	1	1	1	1	1	1	1	1	1	1	1	1	1	1	1	1	1	1	1	1	1
114429888851743	1	1	1	1	1	1	1	1	1	1	1	1	1	1	1	1	1	1	1	1	1	1	1	1	1	1	1	1	1	1	1	1	1	1	1	1	1	1	1	1	1	1	1	1	1	1	1	1	1
92275578273759	1	1	1	1	1	1	1	1	1	1	1	1	1	1	1	1	1	1	1	1	1	1	1	1	1	1	1	1	1	1	1	1	1	1	1	1	1	1	1	1	1	1	1	1	1	1	1	1	1
103298340897256	1	1	1	1	1	1	1	1	1	1	1	1	1	1	1	1	1	1	1	1	1	1	1	1	1	1	1	1	1	1	1	1	1	1	1	1	1	1	1	1	1	1	1	1	1	1	1	1	1
157341746326846	1	1	1	1	1	1	1	1	1	1	1	1	1	1	1	1	1	1	1	1	1	1	1	1	1	1	1	1	1	1	1	1	1	1	1	1	1	1	1	1	1	1	1	1	1	1	1	1	1
165330780345268	1	1	1	1	1	1	1	1	1	1	1	1	1	1	1	1	1	1	1	1	1	1	1	1	1	1	1	1	1	1	1	1	1	1	1	1	1	1	1	1	1	1	1	1	1	1	1	1	1
119519659197897	1	1	1	1	1	1	1	1	1	1	1	1	1	1	1	1	1	1	1	1	1	1	1	1	1	1	1	1	1	1	1	1	1	1	1	1	1	1	1	1	1	1	1	1	1	1	1	1	1
104441404081258	1	1	1	1	1	1	1	1	1	1	1	1	1	1	1	1	1	1	1	1	1	1	1	1	1	1	1	1	1	1	1	1	1	1	1	1	1	1	1	1	1	1	1	1	1	1	1	1	1
72375323364557	1	1	1	1	1	1	1	1	1	1	1	1	1	1	1	1	1	1	1	1	1	1	1	1	1	1	1	1	1	1	1	1	1	1	1	1	1	1	1	1	1	1	1	1	1	1	1	1	1
114315097738053	1	1	1	1	1	1	1	1	1	1	1	1	1	1	1	1	1	1	1	1	1	1	1	1	1	1	1	1	1	1	1	1	1	1	1	1	1	1	1	1	1	1	1	1	1	1	1	1	1
106585795704655	1	1	1	1	1	1	1	1	1	1	1	1	1	1	1	1	1	1	1	1	1	1	1	1	1	1	1	1	1	1	1	1	1	1	1	1	1	1	1	1	1	1	1	1	1	1	1	1	1
105128886884468	1	1	1	1	1	1	1	1	1	1	1	1	1	1	1	1	1	1	1	1	1	1	1	1	1	1	1	1	1	1	1	1	1	1	1	1	1	1	1	1	1	1	1	1	1	1	1	1	1
10310365575015	1	1	1	1	1	1	1	1	1	1	1	1	1	1	1	1	1	1	1	1	1	1	1	1	1	1	1	1	1	1	1	1	1	1	1	1	1	1	1	1	1	1	1	1	1	1	1	1	1
92725193703648	1	1	1	1	1	1	1	1	1	1	1	1	1	1	1	1	1	1	1	1	1	1	1	1	1	1	1	1	1	1	1	1	1	1	1	1	1	1	1	1	1	1	1	1	1	1	1	1	1
56712698379303	1	1	1	1	1	1	1	1	1	1	1	1	1	1	1	1	1	1	1	1	1	1	1	1	1	1	1	1	1	1	1	1	1	1	1	1	1	1	1	1	1	1	1	1	1	1	1	1	1
94404178435333	1	1	1	1	1	1	1	1	1	1	1	1	1	1	1	1	1	1	1	1	1	1	1	1	1	1	1	1	1	1	1	1	1	1	1	1	1	1	1	1	1	1	1	1	1	1	1	1	1
[truncated: 26 more columns]

## Sheet: Heat maps1_HID
20.7537	1798.97					30.1426	391.501
2.03906	1798.97					11.0723	391.501
2.03906	133.005					11.0723	256.338
1	133.005					4.5625	256.338
1	0					4.5625	82.2049
1	133.005					1.875	82.2049
3.07812	133.005					1.875	35.8981
3.07812	48.3166					1	35.8981
2	48.3166					1	0
2	0					1	35.8981
2	48.3166					2.75	35.8981
4.15625	48.3166					2.75	22.9631
4.15625	4.96284					2	22.9631
3	4.96284					2	0
3	0					2	22.9631
3	4.96284					3.5	22.9631
5.3125	4.96284					3.5	14.6168
5.3125	1.12817					3	14.6168
4	1.12817					3	0
4	0					3	14.6168
4	1.12817					4	14.6168
6.625	1.12817					4	0
6.625	0.982871					4	14.6168
5.5	0.982871					3.5	14.6168
5.5	0.454154					3.5	22.9631
5	0.454154					2.75	22.9631
5	0					2.75	35.8981
5	0.454154					1.875	35.8981
6	0.454154					1.875	82.2049
6	0					7.25	82.2049
6	0.454154					7.25	72.4695
5.5	0.454154					5.75	72.4695
5.5	0.982871					5.75	9.98723
7.75	0.982871					5	9.98723
7.75	0.706945					5	0
7	0.706945					5	9.98723
7	0					6.5	9.98723
7	0.706945					6.5	7.1511
8.5	0.706945					6	7.1511
8.5	0.350212					6	0
8	0.350212					6	7.1511
8	0					7	7.1511
8	0.350212					7	0
9	0.350212					7	7.1511
9	0					6.5	7.1511
9	0.350212					6.5	9.98723
8.5	0.350212					5.75	9.98723
8.5	0.706945					5.75	72.4695
7.75	0.706945					8.75	72.4695
7.75	0.982871					8.75	13.0417
6.625	0.982871					8	13.0417
6.625	1.12817					8	0
5.3125	1.12817					8	13.0417
5.3125	4.96284					9.5	13.0417
4.15625	4.96284					9.5	1.59094
4.15625	48.3166					9	1.59094
3.07812	48.3166					9	0
3.07812	133.005					9	1.59094
2.03906	133.005					10	1.59094
2.03906	1798.97					10	0
39.4683	1798.97					10	1.59094
39.4683	856.494					9.5	1.59094
26.8379	856.494					9.5	13.0417
26.8379	226.709					8.75	13.0417
15.3633	226.709					8.75	72.4695
15.3633	124.192					7.25	72.4695
10.5	124.192					7.25	82.2049
10.5	57.9981					4.5625	82.2049
10	57.9981					4.5625	256.338
10	0					17.582	256.338
10	57.9981					17.582	230.676
11	57.9981					13.625	230.676
11	0					13.625	150.701
11	57.9981					11.75	150.701
10.5	57.9981					11.75	5.24717
10.5	124.192					11	5.24717
20.2266	124.192					11	0
20.2266	66.0794					11	5.24717
14.25	66.0794					12.5	5.24717
14.25	27.6046					12.5	3.44981
12.75	27.6046					12	3.44981
12.75	5.53697					12	0
12	5.53697					12	3.44981
12	0					13	3.44981
12	5.53697					13	0
13.5	5.53697					13	3.44981
13.5	3.01769					12.5	3.44981
13	3.01769					12.5	5.24717
13	0					11.75	5.24717
13	3.01769					11.75	150.701
14	3.01769					15.5	150.701
14	0					15.5	9.03367
14	3.01769					14.5	9.03367
13.5	3.01769					14.5	4.02415
13.5	5.53697					14	4.02415
12.75	5.53697					14	0
12.75	27.6046					14	4.02415
15.75	27.6046					15	4.02415
15.75	16.4686					15	0
15	16.4686					15	4.02415
15	0					14.5	4.02415
15	16.4686					14.5	9.03367
16.5	16.4686					16.5	9.03367
16.5	11.4637					16.5	7.62296
16	11.4637					16	7.62296
16	0					16	0
16	11.4637					16	7.62296
17	11.4637					17	7.62296
17	0					17	0
17	11.4637					17	7.62296
16.5	11.4637					16.5	7.62296
16.5	16.4686					16.5	9.03367
15.75	16.4686					15.5	9.03367
15.75	27.6046					15.5	150.701
14.25	27.6046					13.625	150.701
14.25	66.0794					13.625	230.676
26.2031	66.0794					21.5391	230.676
26.2031	45.4407					21.5391	182.142
21.7812	45.4407					18.875	182.142
21.7812	30.575					18.875	43.6758
19.25	30.575					18	43.6758
19.25	13.897					18	0
18	13.897					18	43.6758
18	0					19.75	43.6758
18	13.897					19.75	14.9972
20.5	13.897					19	14.9972
20.5	8.97849					19	0
19.5	8.97849					19	14.9972
19.5	2.08097					20.5	14.9972
19	2.08097					20.5	4.78097
19	0					20	4.78097
19	2.08097					20	0
20	2.08097					20	4.78097
20	0					21	4.78097
20	2.08097					21	0
19.5	2.08097					21	4.78097
19.5	8.97849					20.5	4.78097
21.5	8.97849					20.5	14.9972
21.5	4.3058					19.75	14.9972
21	4.3058					19.75	43.6758
21	0					18.875	43.6758
21	4.3058					18.875	182.142
22	4.3058					24.2031	182.142
22	0					24.2031	73.8478
22	4.3058					22.5	73.8478
21.5	4.3058					22.5	15.1062
21.5	8.97849					22	15.1062
20.5	8.97849					22	0
20.5	13.897					22	15.1062
19.25	13.897					23	15.1062
19.25	30.575					23	0
24.3125	30.575					23	15.1062
24.3125	20.2942					22.5	15.1062
23	20.2942					22.5	73.8478
23	0					25.9062	73.8478
23	20.2942					25.9062	40.1381
25.625	20.2942					24	40.1381
25.625	12.2561					24	0
24.5	12.2561					24	40.1381
24.5	4.46117					27.8125	40.1381
24	4.46117					27.8125	25.2861
24	0					25.875	25.2861
24	4.46117					25.875	13.1496
25	4.46117					25	13.1496
25	0					25	0
25	4.46117					25	13.1496
24.5	4.46117					26.75	13.1496
24.5	12.2561					26.75	9.87203
26.75	12.2561					26	9.87203
26.75	7.7699					26	0
26	7.7699					26	9.87203
26	0					27.5	9.87203
26	7.7699					27.5	8.0061
27.5	7.7699					27	8.0061
27.5	4.58619					27	0
27	4.58619					27	8.0061
27	0					28	8.0061
27	4.58619					28	0
28	4.58619					28	8.0061
28	0					27.5	8.0061
28	4.58619					27.5	9.87203
27.5	4.58619					26.75	9.87203
27.5	7.7699					26.75	13.1496
26.75	7.7699					25.875	13.1496
26.75	12.2561					25.875	25.2861
25.625	12.2561					29.75	25.2861
25.625	20.2942					29.75	20.4345
24.3125	20.2942					29	20.4345
24.3125	30.575					29	0
21.7812	30.575					29	20.4345
21.7812	45.4407					30.5	20.4345
30.625	45.4407					30.5	11.9187
30.625	32.6768					30	11.9187
29	32.6768					30	0
29	0					30	11.9187
29	32.6768					31	11.9187
32.25	32.6768					31	0
32.25	18.0346					31	11.9187
30.75	18.0346					30.5	11.9187
30.75	6.11592					30.5	20.4345
30	6.11592					29.75	20.4345
30	0					29.75	25.2861
30	6.11592					27.8125	25.2861
31.5	6.11592					27.8125	40.1381
31.5	2.291					25.9062	40.1381
31	2.291					25.9062	73.8478
31	0					24.2031	73.8478
31	2.291					24.2031	182.142
32	2.291					21.5391	182.142
32	0					21.5391	230.676
32	2.291					17.582	230.676
31.5	2.291					17.582	256.338
31.5	6.11592					11.0723	256.338
30.75	6.11592					11.0723	391.501
30.75	18.0346					49.2129	391.501
33.75	18.0346					49.2129	356.33
33.75	13.2262					37.9844	356.33
33	13.2262					37.9844	65.3567
33	0					34.3438	65.3567
33	13.2262					34.3438	31.0692
34.5	13.2262					32.75	31.0692
34.5	11.2115					32.75	8.07404
34	11.2115					32	8.07404
34	0					32	0
34	11.2115					32	8.07404
35	11.2115					33.5	8.07404
35	0					33.5	5.36618
35	11.2115					33	5.36618
34.5	11.2115					33	0
34.5	13.2262					33	5.36618
33.75	13.2262					34	5.36618
33.75	18.0346					34	0
32.25	18.0346					34	5.36618
32.25	32.6768					33.5	5.36618
30.625	32.6768					33.5	8.07404
30.625	45.4407					32.75	8.07404
26.2031	45.4407					32.75	31.0692
26.2031	66.0794					35.9375	31.0692
20.2266	66.0794					35.9375	23.8953
20.2266	124.192					35	23.8953
15.3633	124.192					35	0
15.3633	226.709					35	23.8953
38.3125	226.709					36.875	23.8953
38.3125	152.719					36.875	14.5591
36	152.719					36	14.5591
36	0					36	0
36	152.719					36	14.5591
40.625	152.719					37.75	14.5591
40.625	53.0444					37.75	8.83298
37.75	53.0444					37	8.83298
37.75	4.02661					37	0
37	4.02661					37	8.83298
37	0					38.5	8.83298
37	4.02661					38.5	5.85874
38.5	4.02661					38	5.85874
38.5	2.64597					38	0
38	2.64597					38	5.85874
38	0					39	5.85874
38	2.64597					39	0
39	2.64597					39	5.85874
39	0					38.5	5.85874
39	2.64597					38.5	8.83298
38.5	2.64597					37.75	8.83298
38.5	4.02661					37.75	14.5591
37.75	4.02661					36.875	14.5591
37.75	53.0444					36.875	23.8953
43.5	53.0444					35.9375	23.8953
43.5	17.9749					35.9375	31.0692
41.5	17.9749					34.3438	31.0692
41.5	9.61026					34.3438	65.3567
40.5	9.61026					41.625	65.3567
40.5	3.83766					41.625	42.0367
40	3.83766					40.5	42.0367
40	0					40.5	0.757821
40	3.83766					40	0.757821
41	3.83766					40	0
41	0					40	0.757821
41	3.83766					41	0.757821
40.5	3.83766					41	0
40.5	9.61026					41	0.757821
42.5	9.61026					40.5	0.757821
42.5	5.10455					40.5	42.0367
42	5.10455					42.75	42.0367
42	0					42.75	16.7021
42	5.10455					42	16.7021
43	5.10455					42	0
43	0					42	16.7021
43	5.10455					43.5	16.7021
42.5	5.10455					43.5	3.9219
42.5	9.61026					43	3.9219
41.5	9.61026					43	0
41.5	17.9749					43	3.9219
45.5	17.9749					44	3.9219
45.5	16.2045					44	0
44.5	16.2045					44	3.9219
44.5	8.91345					43.5	3.9219
44	8.91345					43.5	16.7021
44	0					42.75	16.7021
44	8.91345					42.75	42.0367
45	8.91345					41.625	42.0367
45	0					41.625	65.3567
45	8.91345					37.9844	65.3567
44.5	8.91345					37.9844	356.33
44.5	16.2045					60.4414	356.33
46.5	16.2045					60.4414	100.812
46.5	10.1897					55.168	100.812
46	10.1897					55.168	57.6822
46	0					49.8359	57.6822
46	10.1897					49.8359	29.5223
47	10.1897					45.875	29.5223
47	0					45.875	9.27923
47	10.1897					45	9.27923
46.5	10.1897					45	0
46.5	16.2045					45	9.27923
45.5	16.2045					46.75	9.27923
45.5	17.9749					46.75	6.90748
43.5	17.9749					46	6.90748
43.5	53.0444					46	0
40.625	53.0444					46	6.90748
40.625	152.719					47.5	6.90748
38.3125	152.719					47.5	3.31352
38.3125	226.709					47	3.31352
26.8379	226.709					47	0
26.8379	856.494					47	3.31352
52.0986	856.494					48	3.31352
52.0986	406.393					48	0
48.875	406.393					48	3.31352
48.875	101.847					47.5	3.31352
48	101.847					47.5	6.90748
48	0					46.75	6.90748
48	101.847					46.75	9.27923
49.75	101.847					45.875	9.27923
49.75	42.4507					45.875	29.5223
49	42.4507					53.7969	29.5223
49	0					53.7969	19.9247
49	42.4507					50.7188	19.9247
50.5	42.4507					50.7188	11.9948
50.5	6.73207					49.5	11.9948
50	6.73207					49.5	6.0308
50	0					49	6.0308
50	6.73207					49	0
51	6.73207					49	6.0308
51	0					50	6.0308
51	6.73207					50	0
50.5	6.73207					50	6.0308
50.5	42.4507					49.5	6.0308
49.75	42.4507					49.5	11.9948
49.75	101.847					51.9375	11.9948
48.875	101.847					51.9375	10.4907
48.875	406.393					51	10.4907
55.3223	406.393					51	0
55.3223	340.781					51	10.4907
52.5	340.781					52.875	10.4907
52.5	148.339					52.875	5.00249
52	148.339					52	5.00249
52	0					52	0
52	148.339					52	5.00249
53	148.339					53.75	5.00249
53	0					53.75	4.64549
53	148.339					53	4.64549
52.5	148.339					53	0
52.5	340.781					53	4.64549
58.1445	340.781					54.5	4.64549
58.1445	171.957					54.5	3.71207
54.75	171.957					54	3.71207
54.75	7.41423					54	0
54	7.41423					54	3.71207
54	0					55	3.71207
54	7.41423					55	0
55.5	7.41423					55	3.71207
55.5	4.12535					54.5	3.71207
55	4.12535					54.5	4.64549
55	0					53.75	4.64549
55	4.12535					53.75	5.00249
56	4.12535					52.875	5.00249
56	0					52.875	10.4907
56	4.12535					51.9375	10.4907
55.5	4.12535					51.9375	11.9948
55.5	7.41423					50.7188	11.9948
54.75	7.41423					50.7188	19.9247
54.75	171.957					56.875	19.9247
61.5391	171.957					56.875	16.0704
61.5391	106.789					56	16.0704
57.875	106.789					56	0
57.875	36.2869					56	16.0704
57	36.2869					57.75	16.0704
57	0					57.75	7.22952
57	36.2869					57	7.22952
58.75	36.2869					57	0
58.75	22.5481					57	7.22952
58	22.5481					58.5	7.22952
58	0					58.5	4.21214
58	22.5481					58	4.21214
59.5	22.5481					58	0
59.5	12.328					58	4.21214
59	12.328					59	4.21214
59	0					59	0
59	12.328					59	4.21214
60	12.328					58.5	4.21214
60	0					58.5	7.22952
60	12.328					57.75	7.22952
59.5	12.328					57.75	16.0704
59.5	22.5481					56.875	16.0704
58.75	22.5481					56.875	19.9247
58.75	36.2869					53.7969	19.9247
57.875	36.2869					53.7969	29.5223
57.875	106.789					49.8359	29.5223
65.2031	106.789					49.8359	57.6822
65.2031	94.3471					60.5	57.6822
61.75	94.3471					60.5	41.1252
61.75	30.0723					60	41.1252
61	30.0723					60	0
61	0					60	41.1252
61	30.0723					61	41.1252
62.5	30.0723					61	0
62.5	3.85884					61	41.1252
62	3.85884					60.5	41.1252
62	0					60.5	57.6822
62	3.85884					55.168	57.6822
63	3.85884					55.168	100.812
63	0					65.7148	100.812
63	3.85884					65.7148	62.5761
62.5	3.85884					62.875	62.5761
62.5	30.0723					62.875	22.1447
61.75	30.0723					62	22.1447
61.75	94.3471					62	0
68.6562	94.3471					62	22.1447
68.6562	48.4792					63.75	22.1447
65.5	48.4792					63.75	15.2429
65.5	24.855					63	15.2429
64.5	24.855					63	0
64.5	16.513					63	15.2429
64	16.513					64.5	15.2429
64	0					64.5	0
64	16.513					64	0
65	16.513					64	0
65	0					64	0
65	16.513					65	0
64.5	16.513					65	0
64.5	24.855					65	0
66.5	24.855					64.5	0
66.5	19.1331					64.5	15.2429
66	19.1331					63.75	15.2429
66	0					63.75	22.1447
66	19.1331					62.875	22.1447
67	19.1331					62.875	62.5761
67	0					68.5547	62.5761
67	19.1331					68.5547	27.4054
66.5	19.1331					66.75	27.4054
66.5	24.855					66.75	7.54363
65.5	24.855					66	7.54363
65.5	48.4792					66	0
71.8125	48.4792					66	7.54363
71.8125	40.227					67.5	7.54363
69.5	40.227					67.5	1.63169
69.5	12.2635					67	1.63169
68.5	12.2635					67	0
68.5	6.52671					67	1.63169
68	6.52671					68	1.63169
68	0					68	0
68	6.52671					68	1.63169
69	6.52671					67.5	1.63169
69	0					67.5	7.54363
69	6.52671					66.75	7.54363
68.5	6.52671					66.75	27.4054
68.5	12.2635					70.3594	27.4054
70.5	12.2635					70.3594	23.2825
70.5	8.77449					69	23.2825
70	8.77449					69	0
70	0					69	23.2825
70	8.77449					71.7188	23.2825
71	8.77449					71.7188	20.2729
71	0					70.5	20.2729
71	8.77449					70.5	7.82978
70.5	8.77449					70	7.82978
70.5	12.2635					70	0
69.5	12.2635					70	7.82978
69.5	40.227					71	7.82978
74.125	40.227					71	0
74.125	28.2353					71	7.82978
72.75	28.2353					70.5	7.82978
72.75	17.363					70.5	20.2729
72	17.363					72.9375	20.2729
72	0					72.9375	9.93077
72	17.363					72	9.93077
73.5	17.363					72	0
73.5	14.1453					72	9.93077
73	14.1453					73.875	9.93077
73	0					73.875	6.5899
73	14.1453					73	6.5899
74	14.1453					73	0
74	0					73	6.5899
74	14.1453					74.75	6.5899
73.5	14.1453					74.75	5.05145
73.5	17.363					74	5.05145
72.75	17.363					74	0
72.75	28.2353					74	5.05145
75.5	28.2353					75.5	5.05145
75.5	20.3028					75.5	2.87492
75	20.3028					75	2.87492
75	0					75	0
75	20.3028					75	2.87492
76	20.3028					76	2.87492
76	0					76	0
76	20.3028					76	2.87492
75.5	20.3028					75.5	2.87492
75.5	28.2353					75.5	5.05145
74.125	28.2353					74.75	5.05145
74.125	40.227					74.75	6.5899
71.8125	40.227					73.875	6.5899
71.8125	48.4792					73.875	9.93077
68.6562	48.4792					72.9375	9.93077
68.6562	94.3471					72.9375	20.2729
65.2031	94.3471					71.7188	20.2729
65.2031	106.789					71.7188	23.2825
61.5391	106.789					70.3594	23.2825
61.5391	171.957					70.3594	27.4054
58.1445	171.957					68.5547	27.4054
58.1445	340.781					68.5547	62.5761
55.3223	340.781					65.7148	62.5761
55.3223	406.393					65.7148	100.812
52.0986	406.393					60.4414	100.812
52.0986	856.494					60.4414	356.33
39.4683	856.494					49.2129	356.33
39.4683	1798.97					49.2129	391.501
20.7537	1798.97					30.1426	391.501

## Sheet: Heat maps1_HID1
	430	ATCC 35586	418	426	446	428	CP1	416	386	5.27	F7	DSM20624	402	G117	L11	N15	L7	390	F4	F84	CP11	F87	L3	F44	F33	F73	710	396	392	CP14	F42	L2	F29-1	9.4	CP7	CIP100481	F2	F88	CIP101342	LMA28	CP10	CP23	CP12	L1	CP3	CP4	CP5	DSM20344	1A4II
F86	1	1	1	1	1	1	1	1	1	1	1	1	1	1	1	1	1	1	1	1	1	1	1	1	1	1	1	1	1	1	1	1	1	1	1	1	1	1	1	1	1	1	1	1	1	1	1	1	1
CP12	1	1	1	1	1	1	1	1	1	1	1	1	1	1	1	1	1	1	1	1	1	1	1	1	1	1	1	1	1	1	1	1	1	1	1	1	1	1	1	1	1	1	1	1	1	1	1	1	1
F4	1	1	1	1	1	1	1	1	1	1	1	1	1	1	1	1	1	1	1	1	1	1	1	1	1	1	1	1	1	1	1	1	1	1	1	1	1	1	1	1	1	1	1	1	1	1	1	1	1
CP10	1	1	1	1	1	1	1	1	1	1	1	1	1	1	1	1	1	1	1	1	1	1	1	1	1	1	1	1	1	1	1	1	1	1	1	1	1	1	1	1	1	1	1	1	1	1	1	1	1
5.27	1	1	1	1	1	1	1	1	1	1	1	1	1	1	1	1	1	1	1	1	1	1	1	1	1	1	1	1	1	1	1	1	1	1	1	1	1	1	1	1	1	1	1	1	1	1	1	1	1
F84	1	1	1	1	1	1	1	1	1	1	1	1	1	1	1	1	1	1	1	1	1	1	1	1	1	1	1	1	1	1	1	1	1	1	1	1	1	1	1	1	1	1	1	1	1	1	1	1	1
CP7	1	1	1	1	1	1	1	1	1	1	1	1	1	1	1	1	1	1	1	1	1	1	1	1	1	1	1	1	1	1	1	1	1	1	1	1	1	1	1	1	1	1	1	1	1	1	1	1	1
710	1	1	1	1	1	1	1	1	1	1	1	1	1	1	1	1	1	1	1	1	1	1	1	1	1	1	1	1	1	1	1	1	1	1	1	1	1	1	1	1	1	1	1	1	1	1	1	1	1
396	1	1	1	1	1	1	1	1	1	1	1	1	1	1	1	1	1	1	1	1	1	1	1	1	1	1	1	1	1	1	1	1	1	1	1	1	1	1	1	1	1	1	1	1	1	1	1	1	1
F43	1	1	1	1	1	1	1	1	1	1	1	1	1	1	1	1	1	1	1	1	1	1	1	1	1	1	1	1	1	1	1	1	1	1	1	1	1	1	1	1	1	1	1	1	1	1	1	1	1
404	1	1	1	1	1	1	1	1	1	1	1	1	1	1	1	1	1	1	1	1	1	1	1	1	1	1	1	1	1	1	1	1	1	1	1	1	1	1	1	1	1	1	1	1	1	1	1	1	1
392	1	1	1	1	1	1	1	1	1	1	1	1	1	1	1	1	1	1	1	1	1	1	1	1	1	1	1	1	1	1	1	1	1	1	1	1	1	1	1	1	1	1	1	1	1	1	1	1	1
422	1	1	1	1	1	1	1	1	1	1	1	1	1	1	1	1	1	1	1	1	1	1	1	1	1	1	1	1	1	1	1	1	1	1	1	1	1	1	1	1	1	1	1	1	1	1	1	1	1
CP5	1	1	1	1	1	1	1	1	1	1	1	1	1	1	1	1	1	1	1	1	1	1	1	1	1	1	1	1	1	1	1	1	1	1	1	1	1	1	1	1	1	1	1	1	1	1	1	1	1
F7	1	1	1	1	1	1	1	1	1	1	1	1	1	1	1	1	1	1	1	1	1	1	1	1	1	1	1	1	1	1	1	1	1	1	1	1	1	1	1	1	1	1	1	1	1	1	1	1	1
F1	1	1	1	1	1	1	1	1	1	1	1	1	1	1	1	1	1	1	1	1	1	1	1	1	1	1	1	1	1	1	1	1	1	1	1	1	1	1	1	1	1	1	1	1	1	1	1	1	1
F29-1	1	1	1	1	1	1	1	1	1	1	1	1	1	1	1	1	1	1	1	1	1	1	1	1	1	1	1	1	1	1	1	1	1	1	1	1	1	1	1	1	1	1	1	1	1	1	1	1	1
3Ba.2.II	1	1	1	1	1	1	1	1	1	1	1	1	1	1	1	1	1	1	1	1	1	1	1	1	1	1	1	1	1	1	1	1	1	1	1	1	1	1	1	1	1	1	1	1	1	1	1	1	1
F73	1	1	1	1	1	1	1	1	1	1	1	1	1	1	1	1	1	1	1	1	1	1	1	1	1	1	1	1	1	1	1	1	1	1	1	1	1	1	1	1	1	1	1	1	1	1	1	1	1
F48	1	1	1	1	1	1	1	1	1	1	1	1	1	1	1	1	1	1	1	1	1	1	1	1	1	1	1	1	1	1	1	1	1	1	1	1	1	1	1	1	1	1	1	1	1	1	1	1	1
L3	1	1	1	1	1	1	1	1	1	1	1	1	1	1	1	1	1	1	1	1	1	1	1	1	1	1	1	1	1	1	1	1	1	1	1	1	1	1	1	1	1	1	1	1	1	1	1	1	1
DSM20342	1	1	1	1	1	1	1	1	1	1	1	1	1	1	1	1	1	1	1	1	1	1	1	1	1	1	1	1	1	1	1	1	1	1	1	1	1	1	1	1	1	1	1	1	1	1	1	1	1
DSM20344	1	1	1	1	1	1	1	1	1	1	1	1	1	1	1	1	1	1	1	1	1	1	1	1	1	1	1	1	1	1	1	1	1	1	1	1	1	1	1	1	1	1	1	1	1	1	1	1	1
9.4	1	1	1	1	1	1	1	1	1	1	1	1	1	1	1	1	1	1	1	1	1	1	1	1	1	1	1	1	1	1	1	1	1	1	1	1	1	1	1	1	1	1	1	1	1	1	1	1	1
CP23	1	1	1	1	1	1	1	1	1	1	1	1	1	1	1	1	1	1	1	1	1	1	1	1	1	1	1	1	1	1	1	1	1	1	1	1	1	1	1	1	1	1	1	1	1	1	1	1	1
L1	1	1	1	1	1	1	1	1	1	1	1	1	1	1	1	1	1	1	1	1	1	1	1	1	1	1	1	1	1	1	1	1	1	1	1	1	1	1	1	1	1	1	1	1	1	1	1	1	1
F2	1	1	1	1	1	1	1	1	1	1	1	1	1	1	1	1	1	1	1	1	1	1	1	1	1	1	1	1	1	1	1	1	1	1	1	1	1	1	1	1	1	1	1	1	1	1	1	1	1
CIP101342	1	1	1	1	1	1	1	1	1	1	1	1	1	1	1	1	1	1	1	1	1	1	1	1	1	1	1	1	1	1	1	1	1	1	1	1	1	1	1	1	1	1	1	1	1	1	1	1	1
G97	1	1	1	1	1	1	1	1	1	1	1	1	1	1	1	1	1	1	1	1	1	1	1	1	1	1	1	1	1	1	1	1	1	1	1	1	1	1	1	1	1	1	1	1	1	1	1	1	1
F88	1	1	1	1	1	1	1	1	1	1	1	1	1	1	1	1	1	1	1	1	1	1	1	1	1	1	1	1	1	1	1	1	1	1	1	1	1	1	1	1	1	1	1	1	1	1	1	1	1
430	1	1	1	1	1	1	1	1	1	1	1	1	1	1	1	1	1	1	1	1	1	1	1	1	1	1	1	1	1	1	1	1	1	1	1	1	1	1	1	1	1	1	1	1	1	1	1	1	1
414	1	1	1	1	1	1	1	1	1	1	1	1	1	1	1	1	1	1	1	1	1	1	1	1	1	1	1	1	1	1	1	1	1	1	1	1	1	1	1	1	1	1	1	1	1	1	1	1	1
DSM20590	1	1	1	1	1	1	1	1	1	1	1	1	1	1	1	1	1	1	1	1	1	1	1	1	1	1	1	1	1	1	1	1	1	1	1	1	1	1	1	1	1	1	1	1	1	1	1	1	1
398	1	1	1	1	1	1	1	1	1	1	1	1	1	1	1	1	1	1	1	1	1	1	1	1	1	1	1	1	1	1	1	1	1	1	1	1	1	1	1	1	1	1	1	1	1	1	1	1	1
DSM20624	1	1	1	1	1	1	1	1	1	1	1	1	1	1	1	1	1	1	1	1	1	1	1	1	1	1	1	1	1	1	1	1	1	1	1	1	1	1	1	1	1	1	1	1	1	1	1	1	1
G117	1	1	1	1	1	1	1	1	1	1	1	1	1	1	1	1	1	1	1	1	1	1	1	1	1	1	1	1	1	1	1	1	1	1	1	1	1	1	1	1	1	1	1	1	1	1	1	1	1
426	1	1	1	1	1	1	1	1	1	1	1	1	1	1	1	1	1	1	1	1	1	1	1	1	1	1	1	1	1	1	1	1	1	1	1	1	1	1	1	1	1	1	1	1	1	1	1	1	1
402	1	1	1	1	1	1	1	1	1	1	1	1	1	1	1	1	1	1	1	1	1	1	1	1	1	1	1	1	1	1	1	1	1	1	1	1	1	1	1	1	1	1	1	1	1	1	1	1	1
424	1	1	1	1	1	1	1	1	1	1	1	1	1	1	1	1	1	1	1	1	1	1	1	1	1	1	1	1	1	1	1	1	1	1	1	1	1	1	1	1	1	1	1	1	1	1	1	1	1
CIP101354	1	1	1	1	1	1	1	1	1	1	1	1	1	1	1	1	1	1	1	1	1	1	1	1	1	1	1	1	1	1	1	1	1	1	1	1	1	1	1	1	1	1	1	1	1	1	1	1	1
408	1	1	1	1	1	1	1	1	1	1	1	1	1	1	1	1	1	1	1	1	1	1	1	1	1	1	1	1	1	1	1	1	1	1	1	1	1	1	1	1	1	1	1	1	1	1	1	1	1
N15	1	1	1	1	1	1	1	1	1	1	1	1	1	1	1	1	1	1	1	1	1	1	1	1	1	1	1	1	1	1	1	1	1	1	1	1	1	1	1	1	1	1	1	1	1	1	1	1	1
400	1	1	1	1	1	1	1	1	1	1	1	1	1	1	1	1	1	1	1	1	1	1	1	1	1	1	1	1	1	1	1	1	1	1	1	1	1	1	1	1	1	1	1	1	1	1	1	1	1
428	1	1	1	1	1	1	1	1	1	1	1	1	1	1	1	1	1	1	1	1	1	1	1	1	1	1	1	1	1	1	1	1	1	1	1	1	1	1	1	1	1	1	1	1	1	1	1	1	1
LMA28	1	1	1	1	1	1	1	1	1	1	1	1	1	1	1	1	1	1	1	1	1	1	1	1	1	1	1	1	1	1	1	1	1	1	1	1	1	1	1	1	1	1	1	1	1	1	1	1	1
CP3	1	1	1	1	1	1	1	1	1	1	1	1	1	1	1	1	1	1	1	1	1	1	1	1	1	1	1	1	1	1	1	1	1	1	1	1	1	1	1	1	1	1	1	1	1	1	1	1	1
3BO4	1	1	1	1	1	1	1	1	1	1	1	1	1	1	1	1	1	1	1	1	1	1	1	1	1	1	1	1	1	1	1	1	1	1	1	1	1	1	1	1	1	1	1	1	1	1	1	1	1
L2	1	1	1	1	1	1	1	1	1	1	1	1	1	1	1	1	1	1	1	1	1	1	1	1	1	1	1	1	1	1	1	1	1	1	1	1	1	1	1	1	1	1	1	1	1	1	1	1	1
C4	1	1	1	1	1	1	1	1	1	1	1	1	1	1	1	1	1	1	1	1	1	1	1	1	1	1	1	1	1	1	1	1	1	1	1	1	1	1	1	1	1	1	1	1	1	1	1	1	1
F44	1	1	1	1	1	1	1	1	1	1	1	1	1	1	1	1	1	1	1	1	1	1	1	1	1	1	1	1	1	1	1	1	1	1	1	1	1	1	1	1	1	1	1	1	1	1	1	1	1
416	1	1	1	1	1	1	1	1	1	1	1	1	1	1	1	1	1	1	1	1	1	1	1	1	1	1	1	1	1	1	1	1	1	1	1	1	1	1	1	1	1	1	1	1	1	1	1	1	1
390	1	1	1	1	1	1	1	1	1	1	1	1	1	1	1	1	1	1	1	1	1	1	1	1	1	1	1	1	1	1	1	1	1	1	1	1	1	1	1	1	1	1	1	1	1	1	1	1	1
CIP100481	1	1	1	1	1	1	1	1	1	1	1	1	1	1	1	1	1	1	1	1	1	1	1	1	1	1	1	1	1	1	1	1	1	1	1	1	1	1	1	1	1	1	1	1	1	1	1	1	1
386	1	1	1	1	1	1	1	1	1	1	1	1	1	1	1	1	1	1	1	1	1	1	1	1	1	1	1	1	1	1	1	1	1	1	1	1	1	1	1	1	1	1	1	1	1	1	1	1	1
L7	1	1	1	1	1	1	1	1	1	1	1	1	1	1	1	1	1	1	1	1	1	1	1	1	1	1	1	1	1	1	1	1	1	1	1	1	1	1	1	1	1	1	1	1	1	1	1	1	1
418	1	1	1	1	1	1	1	1	1	1	1	1	1	1	1	1	1	1	1	1	1	1	1	1	1	1	1	1	1	1	1	1	1	1	1	1	1	1	1	1	1	1	1	1	1	1	1	1	1
8.1	1	1	1	1	1	1	1	1	1	1	1	1	1	1	1	1	1	1	1	1	1	1	1	1	1	1	1	1	1	1	1	1	1	1	1	1	1	1	1	1	1	1	1	1	1	1	1	1	1
F42	1	1	1	1	1	1	1	1	1	1	1	1	1	1	1	1	1	1	1	1	1	1	1	1	1	1	1	1	1	1	1	1	1	1	1	1	1	1	1	1	1	1	1	1	1	1	1	1	1
L11	1	1	1	1	1	1	1	1	1	1	1	1	1	1	1	1	1	1	1	1	1	1	1	1	1	1	1	1	1	1	1	1	1	1	1	1	1	1	1	1	1	1	1	1	1	1	1	1	1
F87	1	1	1	1	1	1	1	1	1	1	1	1	1	1	1	1	1	1	1	1	1	1	1	1	1	1	1	1	1	1	1	1	1	1	1	1	1	1	1	1	1	1	1	1	1	1	1	1	1
388	1	1	1	1	1	1	1	1	1	1	1	1	1	1	1	1	1	1	1	1	1	1	1	1	1	1	1	1	1	1	1	1	1	1	1	1	1	1	1	1	1	1	1	1	1	1	1	1	1
394	1	1	1	1	1	1	1	1	1	1	1	1	1	1	1	1	1	1	1	1	1	1	1	1	1	1	1	1	1	1	1	1	1	1	1	1	1	1	1	1	1	1	1	1	1	1	1	1	1
CP14	1	1	1	1	1	1	1	1	1	1	1	1	1	1	1	1	1	1	1	1	1	1	1	1	1	1	1	1	1	1	1	1	1	1	1	1	1	1	1	1	1	1	1	1	1	1	1	1	1
CP11	1	1	1	1	1	1	1	1	1	1	1	1	1	1	1	1	1	1	1	1	1	1	1	1	1	1	1	1	1	1	1	1	1	1	1	1	1	1	1	1	1	1	1	1	1	1	1	1	1
CP1	1	1	1	1	1	1	1	1	1	1	1	1	1	1	1	1	1	1	1	1	1	1	1	1	1	1	1	1	1	1	1	1	1	1	1	1	1	1	1	1	1	1	1	1	1	1	1	1	1
CP4	1	1	1	1	1	1	1	1	1	1	1	1	1	1	1	1	1	1	1	1	1	1	1	1	1	1	1	1	1	1	1	1	1	1	1	1	1	1	1	1	1	1	1	1	1	1	1	1	1
F14	1	1	1	1	1	1	1	1	1	1	1	1	1	1	1	1	1	1	1	1	1	1	1	1	1	1	1	1	1	1	1	1	1	1	1	1	1	1	1	1	1	1	1	1	1	1	1	1	1
CP32	1	1	1	1	1	1	1	1	1	1	1	1	1	1	1	1	1	1	1	1	1	1	1	1	1	1	1	1	1	1	1	1	1	1	1	1	1	1	1	1	1	1	1	1	1	1	1	1	1
ATCC 35586	1	1	1	1	1	1	1	1	1	1	1	1	1	1	1	1	1	1	1	1	1	1	1	1	1	1	1	1	1	1	1	1	1	1	1	1	1	1	1	1	1	1	1	1	1	1	1	1	1
CIP102035	1	1	1	1	1	1	1	1	1	1	1	1	1	1	1	1	1	1	1	1	1	1	1	1	1	1	1	1	1	1	1	1	1	1	1	1	1	1	1	1	1	1	1	1	1	1	1	1	1
6.2	1	1	1	1	1	1	1	1	1	1	1	1	1	1	1	1	1	1	1	1	1	1	1	1	1	1	1	1	1	1	1	1	1	1	1	1	1	1	1	1	1	1	1	1	1	1	1	1	1
1A4II	1	1	1	1	1	1	1	1	1	1	1	1	1	1	1	1	1	1	1	1	1	1	1	1	1	1	1	1	1	1	1	1	1	1	1	1	1	1	1	1	1	1	1	1	1	1	1	1	1
412	1	1	1	1	1	1	1	1	1	1	1	1	1	1	1	1	1	1	1	1	1	1	1	1	1	1	1	1	1	1	1	1	1	1	1	1	1	1	1	1	1	1	1	1	1	1	1	1	1
446	1	1	1	1	1	1	1	1	1	1	1	1	1	1	1	1	1	1	1	1	1	1	1	1	1	1	1	1	1	1	1	1	1	1	1	1	1	1	1	1	1	1	1	1	1	1	1	1	1
F33	1	1	1	1	1	1	1	1	1	1	1	1	1	1	1	1	1	1	1	1	1	1	1	1	1	1	1	1	1	1	1	1	1	1	1	1	1	1	1	1	1	1	1	1	1	1	1	1	1
406	1	1	1	1	1	1	1	1	1	1	1	1	1	1	1	1	1	1	1	1	1	1	1	1	1	1	1	1	1	1	1	1	1	1	1	1	1	1	1	1	1	1	1	1	1	1	1	1	1
[truncated: 27 more columns]

## Sheet: S3
Supplementary Data S3: Strategy for determination of the "300 min" threshold delineating inhibitory interactions from non-inhibitory interaction:
Strain code	GII values for self-exposure*			*Growth Inhibition Indicator (GII) values obtained for receiver strains when exposed to their own Cell-Free Supernatant (CFS).
ATCC 35586	35.4971
CIP102035	64.2746
DSM20624	146.773
RFA 345	1.17122
JIP 05/93	201.098
LLS E 6926	144.873
F1	129.596
C4	174.239
JIP 19/00	158.358
JIP 23/91	68.1155
1A4II	199.306
RFA F54	139.372
F48	290.221
F73	60.4683
3BO4	117.599
5.27	200.387
F14	172.475
CP32	144.282
L1	116.381
F86	258.68
CP23	184.472
CP4	106.844
CP5	76.7006
F29-1	102.055
F7	261.363
F44	88.815
LMA28	55.9577
DSM20342	133.546
CP3	106.055
F33	91.6913
Me I,5-02	158.32
131120000000	17.2285
JIP 20/85 (3)	102.62
F2	164.394
DSM20344	184.887
F88	147.184
CIP100481	144.859
710	50.0311
9.4	169.795
JIP 14/92	131.487
F43	206.214
CIP101342	133.283
JIP 28/91	55.0799
CIP101354	192.482
LLS R 919	205.798
MM 3365.01	9.22817
MM 3364.01	30.7611
F42	69.4035
N15	160.977
CP11	120.976
CP12	46.6902
F4	184.286
F84	157.861
CP14	135.9
F87	117.978
CP7	101.649
CP10	117.003
JIP 07/00	184.299
G117	137.388
L11	63.4698
G97	139.984
RFA 295	107.034
6.2	291.454
JIP 169/77(3)	-6.21241
JIP P04/83	174.978
JIP 05/93 (3)	57.9547
LLS E 6103	176.648
RFA 378	-30.1838
8.1	36.1113
L2	124.186
L3	117.092
L7	85.4148
CP1	15.0372
