# Supplementary material for: Nested structure of intraspecific competition network in Carnobacterium maltaromaticum
Source: Sci Rep. 2020 Apr 30;10:7335. doi: 10.1038/s41598-020-63844-5 (PMC7193615; doi:10.1038/s41598-020-63844-5)
Supplement: Supplementary file 4 — Dataset 4. [file 41598_2020_63844_MOESM4_ESM.xlsx]

## Sheet: Heat maps_HID
48.9819	2848.75					28.1537	822.527
25.8701	2848.75					5.20703	822.527
25.8701	370.38					5.20703	110.066
7.17773	370.38					1.75	110.066
7.17773	122.014					1.75	1.14154
3	122.014					1	1.14154
3	45.7172					1	0
1.5	45.7172					1	1.14154
1.5	4.89486					2.5	1.14154
1	4.89486					2.5	0.767739
1	0					2	0.767739
1	4.89486					2	0
2	4.89486					2	0.767739
2	0					3	0.767739
2	4.89486					3	0
1.5	4.89486					3	0.767739
1.5	45.7172					2.5	0.767739
4.5	45.7172					2.5	1.14154
4.5	18.7462					1.75	1.14154
3.5	18.7462					1.75	110.066
3.5	2.13632					8.66406	110.066
3	2.13632					8.66406	86.6961
3	0					5.15625	86.6961
3	2.13632					5.15625	20.7163
4	2.13632					4	20.7163
4	0					4	0
4	2.13632					4	20.7163
3.5	2.13632					6.3125	20.7163
3.5	18.7462					6.3125	4.35138
5.5	18.7462					5	4.35138
5.5	12.1252					5	0
5	12.1252					5	4.35138
5	0					7.625	4.35138
5	12.1252					7.625	3.9746
6	12.1252					6.5	3.9746
6	0					6.5	2.42175
6	12.1252					6	2.42175
5.5	12.1252					6	0
5.5	18.7462					6	2.42175
4.5	18.7462					7	2.42175
4.5	45.7172					7	0
3	45.7172					7	2.42175
3	122.014					6.5	2.42175
11.3555	122.014					6.5	3.9746
11.3555	97.4781					8.75	3.9746
8.5	97.4781					8.75	3.07303
8.5	59.6755					8	3.07303
7.5	59.6755					8	0
7.5	18.2456					8	3.07303
7	18.2456					9.5	3.07303
7	0					9.5	1.40176
7	18.2456					9	1.40176
8	18.2456					9	0
8	0					9	1.40176
8	18.2456					10	1.40176
7.5	18.2456					10	0
7.5	59.6755					10	1.40176
9.5	59.6755					9.5	1.40176
9.5	49.4063					9.5	3.07303
9	49.4063					8.75	3.07303
9	0					8.75	3.9746
9	49.4063					7.625	3.9746
10	49.4063					7.625	4.35138
10	0					6.3125	4.35138
10	49.4063					6.3125	20.7163
9.5	49.4063					5.15625	20.7163
9.5	59.6755					5.15625	86.6961
8.5	59.6755					12.1719	86.6961
8.5	97.4781					12.1719	46.5908
14.2109	97.4781					11	46.5908
14.2109	77.5131					11	0
11.5	77.5131					11	46.5908
11.5	16.8806					13.3438	46.5908
11	16.8806					13.3438	31.4341
11	0					12	31.4341
11	16.8806					12	0
12	16.8806					12	31.4341
12	0					14.6875	31.4341
12	16.8806					14.6875	25.2537
11.5	16.8806					13.5	25.2537
11.5	77.5131					13.5	8.07948
16.9219	77.5131					13	8.07948
16.9219	65.6191					13	0
13.75	65.6191					13	8.07948
13.75	0.816419					14	8.07948
13	0.816419					14	0
13	0					14	8.07948
13	0.816419					13.5	8.07948
14.5	0.816419					13.5	25.2537
14.5	0.498687					15.875	25.2537
14	0.498687					15.875	13.956
14	0					15	13.956
14	0.498687					15	0
15	0.498687					15	13.956
15	0					16.75	13.956
15	0.498687					16.75	9.10486
14.5	0.498687					16	9.10486
14.5	0.816419					16	0
13.75	0.816419					16	9.10486
13.75	65.6191					17.5	9.10486
20.0938	65.6191					17.5	5.91417
20.0938	28.8772					17	5.91417
17.3125	28.8772					17	0
17.3125	15.242					17	5.91417
16	15.242					18	5.91417
16	0					18	0
16	15.242					18	5.91417
18.625	15.242					17.5	5.91417
18.625	10.5564					17.5	9.10486
17.5	10.5564					16.75	9.10486
17.5	2.7789					16.75	13.956
17	2.7789					15.875	13.956
17	0					15.875	25.2537
17	2.7789					14.6875	25.2537
18	2.7789					14.6875	31.4341
18	0					13.3438	31.4341
18	2.7789					13.3438	46.5908
17.5	2.7789					12.1719	46.5908
17.5	10.5564					12.1719	86.6961
19.75	10.5564					8.66406	86.6961
19.75	8.5103					8.66406	110.066
19	8.5103					5.20703	110.066
19	0					5.20703	822.527
19	8.5103					51.1003	822.527
20.5	8.5103					51.1003	190.679
20.5	3.94585					37.0444	190.679
20	3.94585					37.0444	92.3746
20	0					23.7725	92.3746
20	3.94585					23.7725	62.7395
21	3.94585					19.75	62.7395
21	0					19.75	17.7348
21	3.94585					19	17.7348
20.5	3.94585					19	0
20.5	8.5103					19	17.7348
19.75	8.5103					20.5	17.7348
19.75	10.5564					20.5	12.5435
18.625	10.5564					20	12.5435
18.625	15.242					20	0
17.3125	15.242					20	12.5435
17.3125	28.8772					21	12.5435
22.875	28.8772					21	0
22.875	17.3692					21	12.5435
22	17.3692					20.5	12.5435
22	0					20.5	17.7348
22	17.3692					19.75	17.7348
23.75	17.3692					19.75	62.7395
23.75	10.6418					27.7949	62.7395
23	10.6418					27.7949	40.0715
23	0					23.5	40.0715
23	10.6418					23.5	10.2963
24.5	10.6418					22.5	10.2963
24.5	5.31046					22.5	3.33636
24	5.31046					22	3.33636
24	0					22	0
24	5.31046					22	3.33636
25	5.31046					23	3.33636
25	0					23	0
25	5.31046					23	3.33636
24.5	5.31046					22.5	3.33636
24.5	10.6418					22.5	10.2963
23.75	10.6418					24.5	10.2963
23.75	17.3692					24.5	7.84089
22.875	17.3692					24	7.84089
22.875	28.8772					24	0
20.0938	28.8772					24	7.84089
20.0938	65.6191					25	7.84089
16.9219	65.6191					25	0
16.9219	77.5131					25	7.84089
14.2109	77.5131					24.5	7.84089
14.2109	97.4781					24.5	10.2963
11.3555	97.4781					23.5	10.2963
11.3555	122.014					23.5	40.0715
7.17773	122.014					32.0898	40.0715
7.17773	370.38					32.0898	31.392
44.5625	370.38					29.2188	31.392
44.5625	157.77					29.2188	10.5648
31.6094	157.77					26.9375	10.5648
31.6094	19.6189					26.9375	2.35617
26.75	19.6189					26	2.35617
26.75	5.36674					26	0
26	5.36674					26	2.35617
26	0					27.875	2.35617
26	5.36674					27.875	2.19252
27.5	5.36674					27	2.19252
27.5	0					27	0
27	0					27	2.19252
27	0					28.75	2.19252
27	0					28.75	0.445282
28	0					28	0.445282
28	0					28	0
28	0					28	0.445282
27.5	0					29.5	0.445282
27.5	5.36674					29.5	0.144893
26.75	5.36674					29	0.144893
26.75	19.6189					29	0
36.4688	19.6189					29	0.144893
36.4688	18.41					30	0.144893
30.3438	18.41					30	0
30.3438	10.3157					30	0.144893
29	10.3157					29.5	0.144893
29	0					29.5	0.445282
29	10.3157					28.75	0.445282
31.6875	10.3157					28.75	2.19252
31.6875	7.41836					27.875	2.19252
30	7.41836					27.875	2.35617
30	0					26.9375	2.35617
30	7.41836					26.9375	10.5648
33.375	7.41836					31.5	10.5648
33.375	5.91947					31.5	6.85506
31.5	5.91947					31	6.85506
31.5	0.549874					31	0
31	0.549874					31	6.85506
31	0					32	6.85506
31	0.549874					32	0
32	0.549874					32	6.85506
32	0					31.5	6.85506
32	0.549874					31.5	10.5648
31.5	0.549874					29.2188	10.5648
31.5	5.91947					29.2188	31.392
35.25	5.91947					34.9609	31.392
35.25	3.89004					34.9609	23.5453
33.75	3.89004					33.5	23.5453
33.75	1.67731					33.5	7.95891
33	1.67731					33	7.95891
33	0					33	0
33	1.67731					33	7.95891
34.5	1.67731					34	7.95891
34.5	0.644556					34	0
34	0.644556					34	7.95891
34	0					33.5	7.95891
34	0.644556					33.5	23.5453
35	0.644556					36.4219	23.5453
35	0					36.4219	10.8291
35	0.644556					35	10.8291
34.5	0.644556					35	0
34.5	1.67731					35	10.8291
33.75	1.67731					37.8438	10.8291
33.75	3.89004					37.8438	10.1081
36.75	3.89004					36	10.1081
36.75	2.51644					36	0
36	2.51644					36	10.1081
36	0					39.6875	10.1081
36	2.51644					39.6875	7.99175
37.5	2.51644					37.875	7.99175
37.5	1.26527					37.875	2.61648
37	1.26527					37	2.61648
37	0					37	0
37	1.26527					37	2.61648
38	1.26527					38.75	2.61648
38	0					38.75	1.97234
38	1.26527					38	1.97234
37.5	1.26527					38	0
37.5	2.51644					38	1.97234
36.75	2.51644					39.5	1.97234
36.75	3.89004					39.5	0.615017
35.25	3.89004					39	0.615017
35.25	5.91947					39	0
33.375	5.91947					39	0.615017
33.375	7.41836					40	0.615017
31.6875	7.41836					40	0
31.6875	10.3157					40	0.615017
30.3438	10.3157					39.5	0.615017
30.3438	18.41					39.5	1.97234
42.5938	18.41					38.75	1.97234
42.5938	14.1333					38.75	2.61648
39.75	14.1333					37.875	2.61648
39.75	7.88124					37.875	7.99175
39	7.88124					41.5	7.99175
39	0					41.5	4.78435
39	7.88124					41	4.78435
40.5	7.88124					41	0
40.5	0.463827					41	4.78435
40	0.463827					42	4.78435
40	0					42	0
40	0.463827					42	4.78435
41	0.463827					41.5	4.78435
41	0					41.5	7.99175
41	0.463827					39.6875	7.99175
40.5	0.463827					39.6875	10.1081
40.5	7.88124					37.8438	10.1081
39.75	7.88124					37.8438	10.8291
39.75	14.1333					36.4219	10.8291
45.4375	14.1333					36.4219	23.5453
45.4375	9.08056					34.9609	23.5453
42.5	9.08056					34.9609	31.392
42.5	0.584904					32.0898	31.392
42	0.584904					32.0898	40.0715
42	0					27.7949	40.0715
42	0.584904					27.7949	62.7395
43	0.584904					23.7725	62.7395
43	0					23.7725	92.3746
43	0.584904					50.3164	92.3746
42.5	0.584904					50.3164	64.0596
42.5	9.08056					44.7578	64.0596
48.375	9.08056					44.7578	17.2458
48.375	4.35418					43	17.2458
46.125	4.35418					43	0
46.125	2.05608					43	17.2458
44.75	2.05608					46.5156	17.2458
44.75	0.842105					46.5156	13.5071
44	0.842105					44	13.5071
44	0					44	0
44	0.842105					44	13.5071
45.5	0.842105					49.0312	13.5071
45.5	0.689					49.0312	10.53
45	0.689					47.125	10.53
45	0					47.125	1.89311
45	0.689					45.75	1.89311
46	0.689					45.75	0.95235
46	0					45	0.95235
46	0.689					45	0
45.5	0.689					45	0.95235
45.5	0.842105					46.5	0.95235
44.75	0.842105					46.5	0.247896
44.75	2.05608					46	0.247896
47.5	2.05608					46	0
47.5	1.84713					46	0.247896
47	1.84713					47	0.247896
47	0					47	0
47	1.84713					47	0.247896
48	1.84713					46.5	0.247896
48	0					46.5	0.95235
48	1.84713					45.75	0.95235
47.5	1.84713					45.75	1.89311
47.5	2.05608					48.5	1.89311
46.125	2.05608					48.5	1.71894
46.125	4.35418					48	1.71894
50.625	4.35418					48	0
50.625	2.63027					48	1.71894
49.5	2.63027					49	1.71894
49.5	1.24096					49	0
49	1.24096					49	1.71894
49	0					48.5	1.71894
49	1.24096					48.5	1.89311
50	1.24096					47.125	1.89311
50	0					47.125	10.53
50	1.24096					50.9375	10.53
49.5	1.24096					50.9375	6.26088
49.5	2.63027					50	6.26088
51.75	2.63027					50	0
51.75	1.41924					50	6.26088
51	1.41924					51.875	6.26088
51	0					51.875	2.39225
51	1.41924					51	2.39225
52.5	1.41924					51	0
52.5	0.413743					51	2.39225
52	0.413743					52.75	2.39225
52	0					52.75	1.61132
52	0.413743					52	1.61132
53	0.413743					52	0
53	0					52	1.61132
53	0.413743					53.5	1.61132
52.5	0.413743					53.5	0.536035
52.5	1.41924					53	0.536035
51.75	1.41924					53	0
51.75	2.63027					53	0.536035
50.625	2.63027					54	0.536035
50.625	4.35418					54	0
48.375	4.35418					54	0.536035
48.375	9.08056					53.5	0.536035
45.4375	9.08056					53.5	1.61132
45.4375	14.1333					52.75	1.61132
42.5938	14.1333					52.75	2.39225
42.5938	18.41					51.875	2.39225
36.4688	18.41					51.875	6.26088
36.4688	19.6189					50.9375	6.26088
31.6094	19.6189					50.9375	10.53
31.6094	157.77					49.0312	10.53
57.5156	157.77					49.0312	13.5071
57.5156	63.9379					46.5156	13.5071
55.5	63.9379					46.5156	17.2458
55.5	15.8804					44.7578	17.2458
54.5	15.8804					44.7578	64.0596
54.5	3.71718					55.875	64.0596
54	3.71718					55.875	33.2352
54	0					55	33.2352
54	3.71718					55	0
55	3.71718					55	33.2352
55	0					56.75	33.2352
55	3.71718					56.75	5.59848
54.5	3.71718					56	5.59848
54.5	15.8804					56	0
56.5	15.8804					56	5.59848
56.5	6.29856					57.5	5.59848
56	6.29856					57.5	0.467695
56	0					57	0.467695
56	6.29856					57	0
57	6.29856					57	0.467695
57	0					58	0.467695
57	6.29856					58	0
56.5	6.29856					58	0.467695
56.5	15.8804					57.5	0.467695
55.5	15.8804					57.5	5.59848
55.5	63.9379					56.75	5.59848
59.5312	63.9379					56.75	33.2352
59.5312	33.5487					55.875	33.2352
58	33.5487					55.875	64.0596
58	0					50.3164	64.0596
58	33.5487					50.3164	92.3746
61.0625	33.5487					37.0444	92.3746
61.0625	26.9417					37.0444	190.679
59.5	26.9417					65.1562	190.679
59.5	4.39863					65.1562	151.972
59	4.39863					59.9375	151.972
59	0					59.9375	20.2534
59	4.39863					59	20.2534
60	4.39863					59	0
60	0					59	20.2534
60	4.39863					60.875	20.2534
59.5	4.39863					60.875	17.3312
59.5	26.9417					60	17.3312
62.625	26.9417					60	0
62.625	4.45834					60	17.3312
61.5	4.45834					61.75	17.3312
61.5	0.588852					61.75	6.14373
61	0.588852					61	6.14373
61	0					61	0
61	0.588852					61	6.14373
62	0.588852					62.5	6.14373
62	0					62.5	0.492919
62	0.588852					62	0.492919
61.5	0.588852					62	0
61.5	4.45834					62	0.492919
63.75	4.45834					63	0.492919
63.75	3.61542					63	0
63	3.61542					63	0.492919
63	0					62.5	0.492919
63	3.61542					62.5	6.14373
64.5	3.61542					61.75	6.14373
64.5	1.54944					61.75	17.3312
64	1.54944					60.875	17.3312
64	0					60.875	20.2534
64	1.54944					59.9375	20.2534
65	1.54944					59.9375	151.972
65	0					70.375	151.972
65	1.54944					70.375	78.8749
64.5	1.54944					67	78.8749
64.5	3.61542					67	32.9779
63.75	3.61542					64.75	32.9779
63.75	4.45834					64.75	20.6477
62.625	4.45834					64	20.6477
62.625	26.9417					64	0
61.0625	26.9417					64	20.6477
61.0625	33.5487					65.5	20.6477
59.5312	33.5487					65.5	10.1106
59.5312	63.9379					65	10.1106
57.5156	63.9379					65	0
57.5156	157.77					65	10.1106
44.5625	157.77					66	10.1106
44.5625	370.38					66	0
25.8701	370.38					66	10.1106
25.8701	2848.75					65.5	10.1106
72.0938	2848.75					65.5	20.6477
72.0938	400.614					64.75	20.6477
69.6875	400.614					64.75	32.9779
69.6875	177.679					69.25	32.9779
67.625	177.679					69.25	23.7442
67.625	69.9266					67.75	23.7442
66.5	69.9266					67.75	1.55544
66.5	37.2809					67	1.55544
66	37.2809					67	0
66	0					67	1.55544
66	37.2809					68.5	1.55544
67	37.2809					68.5	0.523729
67	0					68	0.523729
67	37.2809					68	0
66.5	37.2809					68	0.523729
66.5	69.9266					69	0.523729
68.75	69.9266					69	0
68.75	59.5					69	0.523729
68	59.5					68.5	0.523729
68	0					68.5	1.55544
68	59.5					67.75	1.55544
69.5	59.5					67.75	23.7442
69.5	38.9433					70.75	23.7442
69	38.9433					70.75	1.80041
69	0					70	1.80041
69	38.9433					70	0
70	38.9433					70	1.80041
70	0					71.5	1.80041
70	38.9433					71.5	0.310234
69.5	38.9433					71	0.310234
69.5	59.5					71	0
68.75	59.5					71	0.310234
68.75	69.9266					72	0.310234
67.625	69.9266					72	0
67.625	177.679					72	0.310234
71.75	177.679					71.5	0.310234
71.75	101.593					71.5	1.80041
71	101.593					70.75	1.80041
71	0					70.75	23.7442
71	101.593					69.25	23.7442
72.5	101.593					69.25	32.9779
72.5	75.5348					67	32.9779
72	75.5348					67	78.8749
72	0					73.75	78.8749
72	75.5348					73.75	50.5571
73	75.5348					73	50.5571
73	0					73	0
73	75.5348					73	50.5571
72.5	75.5348					74.5	50.5571
72.5	101.593					74.5	26.1443
71.75	101.593					74	26.1443
71.75	177.679					74	0
69.6875	177.679					74	26.1443
69.6875	400.614					75	26.1443
74.5	400.614					75	0
74.5	226.861					75	26.1443
74	226.861					74.5	26.1443
74	0					74.5	50.5571
74	226.861					73.75	50.5571
75	226.861					73.75	78.8749
75	0					70.375	78.8749
75	226.861					70.375	151.972
74.5	226.861					65.1562	151.972
74.5	400.614					65.1562	190.679
72.0938	400.614					51.1003	190.679
72.0938	2848.75					51.1003	822.527
48.9819	2848.75					28.1537	822.527

## Sheet: Heat maps_HID1
	81,304321506067	85,444264262016	160,550818661204	160,3429419013	84,669420303025	96,229188701686	37,617142913044	42,855037581414	87,497268522841	57,788797542373	52,407845787373	70,294250531813	71,553275315795	64,593852446425	60,021674760896	52,84073834378	46,083866521075	72,455499046759	62,665481554919	52,070106614112	59,908831147924	75,973372949029	84,190890973414	24,175705421731	87,699070659048	69,520670390533	78,381474736367	78,381474736367	51,866619734323	47,13000526999	54,197186857054	62,478791131218	58,587115053336	43,191017101186	46,428270225107	41,071904096237	55,319274874658	57,056481456109	58,218408090206	68,755653093086	147,534651697403	133,517942886428	44,273310776699	26,255646084352	37,740399234093	37,219745551722	53,043011925395	41,076299182235	52,85051542342
104227987880195	1	1	1	1	1	1	1	1	1	1	1	1	1	1	1	1	1	1	1	1	1	1	1	1	1	1	1	1	1	1	1	1	1	1	1	1	1	1	1	1	1	1	1	1	1	1	1	1	1
111792716736946	1	1	1	1	1	1	1	1	1	1	1	1	1	1	1	1	1	1	1	1	1	1	1	1	1	1	1	1	1	1	1	1	1	1	1	1	1	1	1	1	1	1	1	1	1	1	1	1	1
102752711543538	1	1	1	1	1	1	1	1	1	1	1	1	1	1	1	1	1	1	1	1	1	1	1	1	1	1	1	1	1	1	1	1	1	1	1	1	1	1	1	1	1	1	1	1	1	1	1	1	1
33285348390482	1	1	1	1	1	1	1	1	1	1	1	1	1	1	1	1	1	1	1	1	1	1	1	1	1	1	1	1	1	1	1	1	1	1	1	1	1	1	1	1	1	1	1	1	1	1	1	1	1
18396721989234	1	1	1	1	1	1	1	1	1	1	1	1	1	1	1	1	1	1	1	1	1	1	1	1	1	1	1	1	1	1	1	1	1	1	1	1	1	1	1	1	1	1	1	1	1	1	1	1	1
323975787322	1	1	1	1	1	1	1	1	1	1	1	1	1	1	1	1	1	1	1	1	1	1	1	1	1	1	1	1	1	1	1	1	1	1	1	1	1	1	1	1	1	1	1	1	1	1	1	1	1
36342889266487	1	1	1	1	1	1	1	1	1	1	1	1	1	1	1	1	1	1	1	1	1	1	1	1	1	1	1	1	1	1	1	1	1	1	1	1	1	1	1	1	1	1	1	1	1	1	1	1	1
3887015878515	1	1	1	1	1	1	1	1	1	1	1	1	1	1	1	1	1	1	1	1	1	1	1	1	1	1	1	1	1	1	1	1	1	1	1	1	1	1	1	1	1	1	1	1	1	1	1	1	1
29717992324002	1	1	1	1	1	1	1	1	1	1	1	1	1	1	1	1	1	1	1	1	1	1	1	1	1	1	1	1	1	1	1	1	1	1	1	1	1	1	1	1	1	1	1	1	1	1	1	1	1
39480271229082	1	1	1	1	1	1	1	1	1	1	1	1	1	1	1	1	1	1	1	1	1	1	1	1	1	1	1	1	1	1	1	1	1	1	1	1	1	1	1	1	1	1	1	1	1	1	1	1	1
22819849158185	1	1	1	1	1	1	1	1	1	1	1	1	1	1	1	1	1	1	1	1	1	1	1	1	1	1	1	1	1	1	1	1	1	1	1	1	1	1	1	1	1	1	1	1	1	1	1	1	1
63199738804373	1	1	1	1	1	1	1	1	1	1	1	1	1	1	1	1	1	1	1	1	1	1	1	1	1	1	1	1	1	1	1	1	1	1	1	1	1	1	1	1	1	1	1	1	1	1	1	1	1
8011792260165	1	1	1	1	1	1	1	1	1	1	1	1	1	1	1	1	1	1	1	1	1	1	1	1	1	1	1	1	1	1	1	1	1	1	1	1	1	1	1	1	1	1	1	1	1	1	1	1	1
87146097779603	1	1	1	1	1	1	1	1	1	1	1	1	1	1	1	1	1	1	1	1	1	1	1	1	1	1	1	1	1	1	1	1	1	1	1	1	1	1	1	1	1	1	1	1	1	1	1	1	1
94094238572651	1	1	1	1	1	1	1	1	1	1	1	1	1	1	1	1	1	1	1	1	1	1	1	1	1	1	1	1	1	1	1	1	1	1	1	1	1	1	1	1	1	1	1	1	1	1	1	1	1
100445755511151	1	1	1	1	1	1	1	1	1	1	1	1	1	1	1	1	1	1	1	1	1	1	1	1	1	1	1	1	1	1	1	1	1	1	1	1	1	1	1	1	1	1	1	1	1	1	1	1	1
59992881071628	1	1	1	1	1	1	1	1	1	1	1	1	1	1	1	1	1	1	1	1	1	1	1	1	1	1	1	1	1	1	1	1	1	1	1	1	1	1	1	1	1	1	1	1	1	1	1	1	1
78456718542698	1	1	1	1	1	1	1	1	1	1	1	1	1	1	1	1	1	1	1	1	1	1	1	1	1	1	1	1	1	1	1	1	1	1	1	1	1	1	1	1	1	1	1	1	1	1	1	1	1
88987616669599	1	1	1	1	1	1	1	1	1	1	1	1	1	1	1	1	1	1	1	1	1	1	1	1	1	1	1	1	1	1	1	1	1	1	1	1	1	1	1	1	1	1	1	1	1	1	1	1	1
102313643694147	1	1	1	1	1	1	1	1	1	1	1	1	1	1	1	1	1	1	1	1	1	1	1	1	1	1	1	1	1	1	1	1	1	1	1	1	1	1	1	1	1	1	1	1	1	1	1	1	1
56794384383853	1	1	1	1	1	1	1	1	1	1	1	1	1	1	1	1	1	1	1	1	1	1	1	1	1	1	1	1	1	1	1	1	1	1	1	1	1	1	1	1	1	1	1	1	1	1	1	1	1
99770956814284	1	1	1	1	1	1	1	1	1	1	1	1	1	1	1	1	1	1	1	1	1	1	1	1	1	1	1	1	1	1	1	1	1	1	1	1	1	1	1	1	1	1	1	1	1	1	1	1	1
8187463607616	1	1	1	1	1	1	1	1	1	1	1	1	1	1	1	1	1	1	1	1	1	1	1	1	1	1	1	1	1	1	1	1	1	1	1	1	1	1	1	1	1	1	1	1	1	1	1	1	1
104084459930046	1	1	1	1	1	1	1	1	1	1	1	1	1	1	1	1	1	1	1	1	1	1	1	1	1	1	1	1	1	1	1	1	1	1	1	1	1	1	1	1	1	1	1	1	1	1	1	1	1
151446641734542	1	1	1	1	1	1	1	1	1	1	1	1	1	1	1	1	1	1	1	1	1	1	1	1	1	1	1	1	1	1	1	1	1	1	1	1	1	1	1	1	1	1	1	1	1	1	1	1	1
124419662796805	1	1	1	1	1	1	1	1	1	1	1	1	1	1	1	1	1	1	1	1	1	1	1	1	1	1	1	1	1	1	1	1	1	1	1	1	1	1	1	1	1	1	1	1	1	1	1	1	1
69826237591958	1	1	1	1	1	1	1	1	1	1	1	1	1	1	1	1	1	1	1	1	1	1	1	1	1	1	1	1	1	1	1	1	1	1	1	1	1	1	1	1	1	1	1	1	1	1	1	1	1
73132663585506	1	1	1	1	1	1	1	1	1	1	1	1	1	1	1	1	1	1	1	1	1	1	1	1	1	1	1	1	1	1	1	1	1	1	1	1	1	1	1	1	1	1	1	1	1	1	1	1	1
79876984536568	1	1	1	1	1	1	1	1	1	1	1	1	1	1	1	1	1	1	1	1	1	1	1	1	1	1	1	1	1	1	1	1	1	1	1	1	1	1	1	1	1	1	1	1	1	1	1	1	1
85515706943667	1	1	1	1	1	1	1	1	1	1	1	1	1	1	1	1	1	1	1	1	1	1	1	1	1	1	1	1	1	1	1	1	1	1	1	1	1	1	1	1	1	1	1	1	1	1	1	1	1
7730178731843	1	1	1	1	1	1	1	1	1	1	1	1	1	1	1	1	1	1	1	1	1	1	1	1	1	1	1	1	1	1	1	1	1	1	1	1	1	1	1	1	1	1	1	1	1	1	1	1	1
79192437675312	1	1	1	1	1	1	1	1	1	1	1	1	1	1	1	1	1	1	1	1	1	1	1	1	1	1	1	1	1	1	1	1	1	1	1	1	1	1	1	1	1	1	1	1	1	1	1	1	1
10181262711999	1	1	1	1	1	1	1	1	1	1	1	1	1	1	1	1	1	1	1	1	1	1	1	1	1	1	1	1	1	1	1	1	1	1	1	1	1	1	1	1	1	1	1	1	1	1	1	1	1
141586515710687	1	1	1	1	1	1	1	1	1	1	1	1	1	1	1	1	1	1	1	1	1	1	1	1	1	1	1	1	1	1	1	1	1	1	1	1	1	1	1	1	1	1	1	1	1	1	1	1	1
102319414649398	1	1	1	1	1	1	1	1	1	1	1	1	1	1	1	1	1	1	1	1	1	1	1	1	1	1	1	1	1	1	1	1	1	1	1	1	1	1	1	1	1	1	1	1	1	1	1	1	1
211280738782351	1	1	1	1	1	1	1	1	1	1	1	1	1	1	1	1	1	1	1	1	1	1	1	1	1	1	1	1	1	1	1	1	1	1	1	1	1	1	1	1	1	1	1	1	1	1	1	1	1
130607225173736	1	1	1	1	1	1	1	1	1	1	1	1	1	1	1	1	1	1	1	1	1	1	1	1	1	1	1	1	1	1	1	1	1	1	1	1	1	1	1	1	1	1	1	1	1	1	1	1	1
79196440437812	1	1	1	1	1	1	1	1	1	1	1	1	1	1	1	1	1	1	1	1	1	1	1	1	1	1	1	1	1	1	1	1	1	1	1	1	1	1	1	1	1	1	1	1	1	1	1	1	1
56387651313903	1	1	1	1	1	1	1	1	1	1	1	1	1	1	1	1	1	1	1	1	1	1	1	1	1	1	1	1	1	1	1	1	1	1	1	1	1	1	1	1	1	1	1	1	1	1	1	1	1
84767720309144	1	1	1	1	1	1	1	1	1	1	1	1	1	1	1	1	1	1	1	1	1	1	1	1	1	1	1	1	1	1	1	1	1	1	1	1	1	1	1	1	1	1	1	1	1	1	1	1	1
150921810750992	1	1	1	1	1	1	1	1	1	1	1	1	1	1	1	1	1	1	1	1	1	1	1	1	1	1	1	1	1	1	1	1	1	1	1	1	1	1	1	1	1	1	1	1	1	1	1	1	1
95357645364835	1	1	1	1	1	1	1	1	1	1	1	1	1	1	1	1	1	1	1	1	1	1	1	1	1	1	1	1	1	1	1	1	1	1	1	1	1	1	1	1	1	1	1	1	1	1	1	1	1
128910487872472	1	1	1	1	1	1	1	1	1	1	1	1	1	1	1	1	1	1	1	1	1	1	1	1	1	1	1	1	1	1	1	1	1	1	1	1	1	1	1	1	1	1	1	1	1	1	1	1	1
92512691839827	1	1	1	1	1	1	1	1	1	1	1	1	1	1	1	1	1	1	1	1	1	1	1	1	1	1	1	1	1	1	1	1	1	1	1	1	1	1	1	1	1	1	1	1	1	1	1	1	1
9819951291256	1	1	1	1	1	1	1	1	1	1	1	1	1	1	1	1	1	1	1	1	1	1	1	1	1	1	1	1	1	1	1	1	1	1	1	1	1	1	1	1	1	1	1	1	1	1	1	1	1
106699243391185	1	1	1	1	1	1	1	1	1	1	1	1	1	1	1	1	1	1	1	1	1	1	1	1	1	1	1	1	1	1	1	1	1	1	1	1	1	1	1	1	1	1	1	1	1	1	1	1	1
115485794736418	1	1	1	1	1	1	1	1	1	1	1	1	1	1	1	1	1	1	1	1	1	1	1	1	1	1	1	1	1	1	1	1	1	1	1	1	1	1	1	1	1	1	1	1	1	1	1	1	1
98583790496225	1	1	1	1	1	1	1	1	1	1	1	1	1	1	1	1	1	1	1	1	1	1	1	1	1	1	1	1	1	1	1	1	1	1	1	1	1	1	1	1	1	1	1	1	1	1	1	1	1
117475217817997	1	1	1	1	1	1	1	1	1	1	1	1	1	1	1	1	1	1	1	1	1	1	1	1	1	1	1	1	1	1	1	1	1	1	1	1	1	1	1	1	1	1	1	1	1	1	1	1	1
118414760101689	1	1	1	1	1	1	1	1	1	1	1	1	1	1	1	1	1	1	1	1	1	1	1	1	1	1	1	1	1	1	1	1	1	1	1	1	1	1	1	1	1	1	1	1	1	1	1	1	1
115785460363272	1	1	1	1	1	1	1	1	1	1	1	1	1	1	1	1	1	1	1	1	1	1	1	1	1	1	1	1	1	1	1	1	1	1	1	1	1	1	1	1	1	1	1	1	1	1	1	1	1
142146212101997	1	1	1	1	1	1	1	1	1	1	1	1	1	1	1	1	1	1	1	1	1	1	1	1	1	1	1	1	1	1	1	1	1	1	1	1	1	1	1	1	1	1	1	1	1	1	1	1	1
118041643195142	1	1	1	1	1	1	1	1	1	1	1	1	1	1	1	1	1	1	1	1	1	1	1	1	1	1	1	1	1	1	1	1	1	1	1	1	1	1	1	1	1	1	1	1	1	1	1	1	1
77750774385722	1	1	1	1	1	1	1	1	1	1	1	1	1	1	1	1	1	1	1	1	1	1	1	1	1	1	1	1	1	1	1	1	1	1	1	1	1	1	1	1	1	1	1	1	1	1	1	1	1
23773763383346	1	1	1	1	1	1	1	1	1	1	1	1	1	1	1	1	1	1	1	1	1	1	1	1	1	1	1	1	1	1	1	1	1	1	1	1	1	1	1	1	1	1	1	1	1	1	1	1	1
115052177425669	1	1	1	1	1	1	1	1	1	1	1	1	1	1	1	1	1	1	1	1	1	1	1	1	1	1	1	1	1	1	1	1	1	1	1	1	1	1	1	1	1	1	1	1	1	1	1	1	1
135096064354875	1	1	1	1	1	1	1	1	1	1	1	1	1	1	1	1	1	1	1	1	1	1	1	1	1	1	1	1	1	1	1	1	1	1	1	1	1	1	1	1	1	1	1	1	1	1	1	1	1
130172237698161	1	1	1	1	1	1	1	1	1	1	1	1	1	1	1	1	1	1	1	1	1	1	1	1	1	1	1	1	1	1	1	1	1	1	1	1	1	1	1	1	1	1	1	1	1	1	1	1	1
89219506390944	1	1	1	1	1	1	1	1	1	1	1	1	1	1	1	1	1	1	1	1	1	1	1	1	1	1	1	1	1	1	1	1	1	1	1	1	1	1	1	1	1	1	1	1	1	1	1	1	1
161693599373341	1	1	1	1	1	1	1	1	1	1	1	1	1	1	1	1	1	1	1	1	1	1	1	1	1	1	1	1	1	1	1	1	1	1	1	1	1	1	1	1	1	1	1	1	1	1	1	1	1
114429888851743	1	1	1	1	1	1	1	1	1	1	1	1	1	1	1	1	1	1	1	1	1	1	1	1	1	1	1	1	1	1	1	1	1	1	1	1	1	1	1	1	1	1	1	1	1	1	1	1	1
92275578273759	1	1	1	1	1	1	1	1	1	1	1	1	1	1	1	1	1	1	1	1	1	1	1	1	1	1	1	1	1	1	1	1	1	1	1	1	1	1	1	1	1	1	1	1	1	1	1	1	1
103298340897256	1	1	1	1	1	1	1	1	1	1	1	1	1	1	1	1	1	1	1	1	1	1	1	1	1	1	1	1	1	1	1	1	1	1	1	1	1	1	1	1	1	1	1	1	1	1	1	1	1
157341746326846	1	1	1	1	1	1	1	1	1	1	1	1	1	1	1	1	1	1	1	1	1	1	1	1	1	1	1	1	1	1	1	1	1	1	1	1	1	1	1	1	1	1	1	1	1	1	1	1	1
165330780345268	1	1	1	1	1	1	1	1	1	1	1	1	1	1	1	1	1	1	1	1	1	1	1	1	1	1	1	1	1	1	1	1	1	1	1	1	1	1	1	1	1	1	1	1	1	1	1	1	1
119519659197897	1	1	1	1	1	1	1	1	1	1	1	1	1	1	1	1	1	1	1	1	1	1	1	1	1	1	1	1	1	1	1	1	1	1	1	1	1	1	1	1	1	1	1	1	1	1	1	1	1
104441404081258	1	1	1	1	1	1	1	1	1	1	1	1	1	1	1	1	1	1	1	1	1	1	1	1	1	1	1	1	1	1	1	1	1	1	1	1	1	1	1	1	1	1	1	1	1	1	1	1	1
72375323364557	1	1	1	1	1	1	1	1	1	1	1	1	1	1	1	1	1	1	1	1	1	1	1	1	1	1	1	1	1	1	1	1	1	1	1	1	1	1	1	1	1	1	1	1	1	1	1	1	1
114315097738053	1	1	1	1	1	1	1	1	1	1	1	1	1	1	1	1	1	1	1	1	1	1	1	1	1	1	1	1	1	1	1	1	1	1	1	1	1	1	1	1	1	1	1	1	1	1	1	1	1
106585795704655	1	1	1	1	1	1	1	1	1	1	1	1	1	1	1	1	1	1	1	1	1	1	1	1	1	1	1	1	1	1	1	1	1	1	1	1	1	1	1	1	1	1	1	1	1	1	1	1	1
105128886884468	1	1	1	1	1	1	1	1	1	1	1	1	1	1	1	1	1	1	1	1	1	1	1	1	1	1	1	1	1	1	1	1	1	1	1	1	1	1	1	1	1	1	1	1	1	1	1	1	1
10310365575015	1	1	1	1	1	1	1	1	1	1	1	1	1	1	1	1	1	1	1	1	1	1	1	1	1	1	1	1	1	1	1	1	1	1	1	1	1	1	1	1	1	1	1	1	1	1	1	1	1
92725193703648	1	1	1	1	1	1	1	1	1	1	1	1	1	1	1	1	1	1	1	1	1	1	1	1	1	1	1	1	1	1	1	1	1	1	1	1	1	1	1	1	1	1	1	1	1	1	1	1	1
56712698379303	1	1	1	1	1	1	1	1	1	1	1	1	1	1	1	1	1	1	1	1	1	1	1	1	1	1	1	1	1	1	1	1	1	1	1	1	1	1	1	1	1	1	1	1	1	1	1	1	1
94404178435333	1	1	1	1	1	1	1	1	1	1	1	1	1	1	1	1	1	1	1	1	1	1	1	1	1	1	1	1	1	1	1	1	1	1	1	1	1	1	1	1	1	1	1	1	1	1	1	1	1
[truncated: 26 more columns]

## Sheet: Heat maps1_HID
20.7537	1798.97					30.1426	391.501
2.03906	1798.97					11.0723	391.501
2.03906	133.005					11.0723	256.338
1	133.005					4.5625	256.338
1	0					4.5625	82.2049
1	133.005					1.875	82.2049
3.07812	133.005					1.875	35.8981
3.07812	48.3166					1	35.8981
2	48.3166					1	0
2	0					1	35.8981
2	48.3166					2.75	35.8981
4.15625	48.3166					2.75	22.9631
4.15625	4.96284					2	22.9631
3	4.96284					2	0
3	0					2	22.9631
3	4.96284					3.5	22.9631
5.3125	4.96284					3.5	14.6168
5.3125	1.12817					3	14.6168
4	1.12817					3	0
4	0					3	14.6168
4	1.12817					4	14.6168
6.625	1.12817					4	0
6.625	0.982871					4	14.6168
5.5	0.982871					3.5	14.6168
5.5	0.454154					3.5	22.9631
5	0.454154					2.75	22.9631
5	0					2.75	35.8981
5	0.454154					1.875	35.8981
6	0.454154					1.875	82.2049
6	0					7.25	82.2049
6	0.454154					7.25	72.4695
5.5	0.454154					5.75	72.4695
5.5	0.982871					5.75	9.98723
7.75	0.982871					5	9.98723
7.75	0.706945					5	0
7	0.706945					5	9.98723
7	0					6.5	9.98723
7	0.706945					6.5	7.1511
8.5	0.706945					6	7.1511
8.5	0.350212					6	0
8	0.350212					6	7.1511
8	0					7	7.1511
8	0.350212					7	0
9	0.350212					7	7.1511
9	0					6.5	7.1511
9	0.350212					6.5	9.98723
8.5	0.350212					5.75	9.98723
8.5	0.706945					5.75	72.4695
7.75	0.706945					8.75	72.4695
7.75	0.982871					8.75	13.0417
6.625	0.982871					8	13.0417
6.625	1.12817					8	0
5.3125	1.12817					8	13.0417
5.3125	4.96284					9.5	13.0417
4.15625	4.96284					9.5	1.59094
4.15625	48.3166					9	1.59094
3.07812	48.3166					9	0
3.07812	133.005					9	1.59094
2.03906	133.005					10	1.59094
2.03906	1798.97					10	0
39.4683	1798.97					10	1.59094
39.4683	856.494					9.5	1.59094
26.8379	856.494					9.5	13.0417
26.8379	226.709					8.75	13.0417
15.3633	226.709					8.75	72.4695
15.3633	124.192					7.25	72.4695
10.5	124.192					7.25	82.2049
10.5	57.9981					4.5625	82.2049
10	57.9981					4.5625	256.338
10	0					17.582	256.338
10	57.9981					17.582	230.676
11	57.9981					13.625	230.676
11	0					13.625	150.701
11	57.9981					11.75	150.701
10.5	57.9981					11.75	5.24717
10.5	124.192					11	5.24717
20.2266	124.192					11	0
20.2266	66.0794					11	5.24717
14.25	66.0794					12.5	5.24717
14.25	27.6046					12.5	3.44981
12.75	27.6046					12	3.44981
12.75	5.53697					12	0
12	5.53697					12	3.44981
12	0					13	3.44981
12	5.53697					13	0
13.5	5.53697					13	3.44981
13.5	3.01769					12.5	3.44981
13	3.01769					12.5	5.24717
13	0					11.75	5.24717
13	3.01769					11.75	150.701
14	3.01769					15.5	150.701
14	0					15.5	9.03367
14	3.01769					14.5	9.03367
13.5	3.01769					14.5	4.02415
13.5	5.53697					14	4.02415
12.75	5.53697					14	0
12.75	27.6046					14	4.02415
15.75	27.6046					15	4.02415
15.75	16.4686					15	0
15	16.4686					15	4.02415
15	0					14.5	4.02415
15	16.4686					14.5	9.03367
16.5	16.4686					16.5	9.03367
16.5	11.4637					16.5	7.62296
16	11.4637					16	7.62296
16	0					16	0
16	11.4637					16	7.62296
17	11.4637					17	7.62296
17	0					17	0
17	11.4637					17	7.62296
16.5	11.4637					16.5	7.62296
16.5	16.4686					16.5	9.03367
15.75	16.4686					15.5	9.03367
15.75	27.6046					15.5	150.701
14.25	27.6046					13.625	150.701
14.25	66.0794					13.625	230.676
26.2031	66.0794					21.5391	230.676
26.2031	45.4407					21.5391	182.142
21.7812	45.4407					18.875	182.142
21.7812	30.575					18.875	43.6758
19.25	30.575					18	43.6758
19.25	13.897					18	0
18	13.897					18	43.6758
18	0					19.75	43.6758
18	13.897					19.75	14.9972
20.5	13.897					19	14.9972
20.5	8.97849					19	0
19.5	8.97849					19	14.9972
19.5	2.08097					20.5	14.9972
19	2.08097					20.5	4.78097
19	0					20	4.78097
19	2.08097					20	0
20	2.08097					20	4.78097
20	0					21	4.78097
20	2.08097					21	0
19.5	2.08097					21	4.78097
19.5	8.97849					20.5	4.78097
21.5	8.97849					20.5	14.9972
21.5	4.3058					19.75	14.9972
21	4.3058					19.75	43.6758
21	0					18.875	43.6758
21	4.3058					18.875	182.142
22	4.3058					24.2031	182.142
22	0					24.2031	73.8478
22	4.3058					22.5	73.8478
21.5	4.3058					22.5	15.1062
21.5	8.97849					22	15.1062
20.5	8.97849					22	0
20.5	13.897					22	15.1062
19.25	13.897					23	15.1062
19.25	30.575					23	0
24.3125	30.575					23	15.1062
24.3125	20.2942					22.5	15.1062
23	20.2942					22.5	73.8478
23	0					25.9062	73.8478
23	20.2942					25.9062	40.1381
25.625	20.2942					24	40.1381
25.625	12.2561					24	0
24.5	12.2561					24	40.1381
24.5	4.46117					27.8125	40.1381
24	4.46117					27.8125	25.2861
24	0					25.875	25.2861
24	4.46117					25.875	13.1496
25	4.46117					25	13.1496
25	0					25	0
25	4.46117					25	13.1496
24.5	4.46117					26.75	13.1496
24.5	12.2561					26.75	9.87203
26.75	12.2561					26	9.87203
26.75	7.7699					26	0
26	7.7699					26	9.87203
26	0					27.5	9.87203
26	7.7699					27.5	8.0061
27.5	7.7699					27	8.0061
27.5	4.58619					27	0
27	4.58619					27	8.0061
27	0					28	8.0061
27	4.58619					28	0
28	4.58619					28	8.0061
28	0					27.5	8.0061
28	4.58619					27.5	9.87203
27.5	4.58619					26.75	9.87203
27.5	7.7699					26.75	13.1496
26.75	7.7699					25.875	13.1496
26.75	12.2561					25.875	25.2861
25.625	12.2561					29.75	25.2861
25.625	20.2942					29.75	20.4345
24.3125	20.2942					29	20.4345
24.3125	30.575					29	0
21.7812	30.575					29	20.4345
21.7812	45.4407					30.5	20.4345
30.625	45.4407					30.5	11.9187
30.625	32.6768					30	11.9187
29	32.6768					30	0
29	0					30	11.9187
29	32.6768					31	11.9187
32.25	32.6768					31	0
32.25	18.0346					31	11.9187
30.75	18.0346					30.5	11.9187
30.75	6.11592					30.5	20.4345
30	6.11592					29.75	20.4345
30	0					29.75	25.2861
30	6.11592					27.8125	25.2861
31.5	6.11592					27.8125	40.1381
31.5	2.291					25.9062	40.1381
31	2.291					25.9062	73.8478
31	0					24.2031	73.8478
31	2.291					24.2031	182.142
32	2.291					21.5391	182.142
32	0					21.5391	230.676
32	2.291					17.582	230.676
31.5	2.291					17.582	256.338
31.5	6.11592					11.0723	256.338
30.75	6.11592					11.0723	391.501
30.75	18.0346					49.2129	391.501
33.75	18.0346					49.2129	356.33
33.75	13.2262					37.9844	356.33
33	13.2262					37.9844	65.3567
33	0					34.3438	65.3567
33	13.2262					34.3438	31.0692
34.5	13.2262					32.75	31.0692
34.5	11.2115					32.75	8.07404
34	11.2115					32	8.07404
34	0					32	0
34	11.2115					32	8.07404
35	11.2115					33.5	8.07404
35	0					33.5	5.36618
35	11.2115					33	5.36618
34.5	11.2115					33	0
34.5	13.2262					33	5.36618
33.75	13.2262					34	5.36618
33.75	18.0346					34	0
32.25	18.0346					34	5.36618
32.25	32.6768					33.5	5.36618
30.625	32.6768					33.5	8.07404
30.625	45.4407					32.75	8.07404
26.2031	45.4407					32.75	31.0692
26.2031	66.0794					35.9375	31.0692
20.2266	66.0794					35.9375	23.8953
20.2266	124.192					35	23.8953
15.3633	124.192					35	0
15.3633	226.709					35	23.8953
38.3125	226.709					36.875	23.8953
38.3125	152.719					36.875	14.5591
36	152.719					36	14.5591
36	0					36	0
36	152.719					36	14.5591
40.625	152.719					37.75	14.5591
40.625	53.0444					37.75	8.83298
37.75	53.0444					37	8.83298
37.75	4.02661					37	0
37	4.02661					37	8.83298
37	0					38.5	8.83298
37	4.02661					38.5	5.85874
38.5	4.02661					38	5.85874
38.5	2.64597					38	0
38	2.64597					38	5.85874
38	0					39	5.85874
38	2.64597					39	0
39	2.64597					39	5.85874
39	0					38.5	5.85874
39	2.64597					38.5	8.83298
38.5	2.64597					37.75	8.83298
38.5	4.02661					37.75	14.5591
37.75	4.02661					36.875	14.5591
37.75	53.0444					36.875	23.8953
43.5	53.0444					35.9375	23.8953
43.5	17.9749					35.9375	31.0692
41.5	17.9749					34.3438	31.0692
41.5	9.61026					34.3438	65.3567
40.5	9.61026					41.625	65.3567
40.5	3.83766					41.625	42.0367
40	3.83766					40.5	42.0367
40	0					40.5	0.757821
40	3.83766					40	0.757821
41	3.83766					40	0
41	0					40	0.757821
41	3.83766					41	0.757821
40.5	3.83766					41	0
40.5	9.61026					41	0.757821
42.5	9.61026					40.5	0.757821
42.5	5.10455					40.5	42.0367
42	5.10455					42.75	42.0367
42	0					42.75	16.7021
42	5.10455					42	16.7021
43	5.10455					42	0
43	0					42	16.7021
43	5.10455					43.5	16.7021
42.5	5.10455					43.5	3.9219
42.5	9.61026					43	3.9219
41.5	9.61026					43	0
41.5	17.9749					43	3.9219
45.5	17.9749					44	3.9219
45.5	16.2045					44	0
44.5	16.2045					44	3.9219
44.5	8.91345					43.5	3.9219
44	8.91345					43.5	16.7021
44	0					42.75	16.7021
44	8.91345					42.75	42.0367
45	8.91345					41.625	42.0367
45	0					41.625	65.3567
45	8.91345					37.9844	65.3567
44.5	8.91345					37.9844	356.33
44.5	16.2045					60.4414	356.33
46.5	16.2045					60.4414	100.812
46.5	10.1897					55.168	100.812
46	10.1897					55.168	57.6822
46	0					49.8359	57.6822
46	10.1897					49.8359	29.5223
47	10.1897					45.875	29.5223
47	0					45.875	9.27923
47	10.1897					45	9.27923
46.5	10.1897					45	0
46.5	16.2045					45	9.27923
45.5	16.2045					46.75	9.27923
45.5	17.9749					46.75	6.90748
43.5	17.9749					46	6.90748
43.5	53.0444					46	0
40.625	53.0444					46	6.90748
40.625	152.719					47.5	6.90748
38.3125	152.719					47.5	3.31352
38.3125	226.709					47	3.31352
26.8379	226.709					47	0
26.8379	856.494					47	3.31352
52.0986	856.494					48	3.31352
52.0986	406.393					48	0
48.875	406.393					48	3.31352
48.875	101.847					47.5	3.31352
48	101.847					47.5	6.90748
48	0					46.75	6.90748
48	101.847					46.75	9.27923
49.75	101.847					45.875	9.27923
49.75	42.4507					45.875	29.5223
49	42.4507					53.7969	29.5223
49	0					53.7969	19.9247
49	42.4507					50.7188	19.9247
50.5	42.4507					50.7188	11.9948
50.5	6.73207					49.5	11.9948
50	6.73207					49.5	6.0308
50	0					49	6.0308
50	6.73207					49	0
51	6.73207					49	6.0308
51	0					50	6.0308
51	6.73207					50	0
50.5	6.73207					50	6.0308
50.5	42.4507					49.5	6.0308
49.75	42.4507					49.5	11.9948
49.75	101.847					51.9375	11.9948
48.875	101.847					51.9375	10.4907
48.875	406.393					51	10.4907
55.3223	406.393					51	0
55.3223	340.781					51	10.4907
52.5	340.781					52.875	10.4907
52.5	148.339					52.875	5.00249
52	148.339					52	5.00249
52	0					52	0
52	148.339					52	5.00249
53	148.339					53.75	5.00249
53	0					53.75	4.64549
53	148.339					53	4.64549
52.5	148.339					53	0
52.5	340.781					53	4.64549
58.1445	340.781					54.5	4.64549
58.1445	171.957					54.5	3.71207
54.75	171.957					54	3.71207
54.75	7.41423					54	0
54	7.41423					54	3.71207
54	0					55	3.71207
54	7.41423					55	0
55.5	7.41423					55	3.71207
55.5	4.12535					54.5	3.71207
55	4.12535					54.5	4.64549
55	0					53.75	4.64549
55	4.12535					53.75	5.00249
56	4.12535					52.875	5.00249
56	0					52.875	10.4907
56	4.12535					51.9375	10.4907
55.5	4.12535					51.9375	11.9948
55.5	7.41423					50.7188	11.9948
54.75	7.41423					50.7188	19.9247
54.75	171.957					56.875	19.9247
61.5391	171.957					56.875	16.0704
61.5391	106.789					56	16.0704
57.875	106.789					56	0
57.875	36.2869					56	16.0704
57	36.2869					57.75	16.0704
57	0					57.75	7.22952
57	36.2869					57	7.22952
58.75	36.2869					57	0
58.75	22.5481					57	7.22952
58	22.5481					58.5	7.22952
58	0					58.5	4.21214
58	22.5481					58	4.21214
59.5	22.5481					58	0
59.5	12.328					58	4.21214
59	12.328					59	4.21214
59	0					59	0
59	12.328					59	4.21214
60	12.328					58.5	4.21214
60	0					58.5	7.22952
60	12.328					57.75	7.22952
59.5	12.328					57.75	16.0704
59.5	22.5481					56.875	16.0704
58.75	22.5481					56.875	19.9247
58.75	36.2869					53.7969	19.9247
57.875	36.2869					53.7969	29.5223
57.875	106.789					49.8359	29.5223
65.2031	106.789					49.8359	57.6822
65.2031	94.3471					60.5	57.6822
61.75	94.3471					60.5	41.1252
61.75	30.0723					60	41.1252
61	30.0723					60	0
61	0					60	41.1252
61	30.0723					61	41.1252
62.5	30.0723					61	0
62.5	3.85884					61	41.1252
62	3.85884					60.5	41.1252
62	0					60.5	57.6822
62	3.85884					55.168	57.6822
63	3.85884					55.168	100.812
63	0					65.7148	100.812
63	3.85884					65.7148	62.5761
62.5	3.85884					62.875	62.5761
62.5	30.0723					62.875	22.1447
61.75	30.0723					62	22.1447
61.75	94.3471					62	0
68.6562	94.3471					62	22.1447
68.6562	48.4792					63.75	22.1447
65.5	48.4792					63.75	15.2429
65.5	24.855					63	15.2429
64.5	24.855					63	0
64.5	16.513					63	15.2429
64	16.513					64.5	15.2429
64	0					64.5	0
64	16.513					64	0
65	16.513					64	0
65	0					64	0
65	16.513					65	0
64.5	16.513					65	0
64.5	24.855					65	0
66.5	24.855					64.5	0
66.5	19.1331					64.5	15.2429
66	19.1331					63.75	15.2429
66	0					63.75	22.1447
66	19.1331					62.875	22.1447
67	19.1331					62.875	62.5761
67	0					68.5547	62.5761
67	19.1331					68.5547	27.4054
66.5	19.1331					66.75	27.4054
66.5	24.855					66.75	7.54363
65.5	24.855					66	7.54363
65.5	48.4792					66	0
71.8125	48.4792					66	7.54363
71.8125	40.227					67.5	7.54363
69.5	40.227					67.5	1.63169
69.5	12.2635					67	1.63169
68.5	12.2635					67	0
68.5	6.52671					67	1.63169
68	6.52671					68	1.63169
68	0					68	0
68	6.52671					68	1.63169
69	6.52671					67.5	1.63169
69	0					67.5	7.54363
69	6.52671					66.75	7.54363
68.5	6.52671					66.75	27.4054
68.5	12.2635					70.3594	27.4054
70.5	12.2635					70.3594	23.2825
70.5	8.77449					69	23.2825
70	8.77449					69	0
70	0					69	23.2825
70	8.77449					71.7188	23.2825
71	8.77449					71.7188	20.2729
71	0					70.5	20.2729
71	8.77449					70.5	7.82978
70.5	8.77449					70	7.82978
70.5	12.2635					70	0
69.5	12.2635					70	7.82978
69.5	40.227					71	7.82978
74.125	40.227					71	0
74.125	28.2353					71	7.82978
72.75	28.2353					70.5	7.82978
72.75	17.363					70.5	20.2729
72	17.363					72.9375	20.2729
72	0					72.9375	9.93077
72	17.363					72	9.93077
73.5	17.363					72	0
73.5	14.1453					72	9.93077
73	14.1453					73.875	9.93077
73	0					73.875	6.5899
73	14.1453					73	6.5899
74	14.1453					73	0
74	0					73	6.5899
74	14.1453					74.75	6.5899
73.5	14.1453					74.75	5.05145
73.5	17.363					74	5.05145
72.75	17.363					74	0
72.75	28.2353					74	5.05145
75.5	28.2353					75.5	5.05145
75.5	20.3028					75.5	2.87492
75	20.3028					75	2.87492
75	0					75	0
75	20.3028					75	2.87492
76	20.3028					76	2.87492
76	0					76	0
76	20.3028					76	2.87492
75.5	20.3028					75.5	2.87492
75.5	28.2353					75.5	5.05145
74.125	28.2353					74.75	5.05145
74.125	40.227					74.75	6.5899
71.8125	40.227					73.875	6.5899
71.8125	48.4792					73.875	9.93077
68.6562	48.4792					72.9375	9.93077
68.6562	94.3471					72.9375	20.2729
65.2031	94.3471					71.7188	20.2729
65.2031	106.789					71.7188	23.2825
61.5391	106.789					70.3594	23.2825
61.5391	171.957					70.3594	27.4054
58.1445	171.957					68.5547	27.4054
58.1445	340.781					68.5547	62.5761
55.3223	340.781					65.7148	62.5761
55.3223	406.393					65.7148	100.812
52.0986	406.393					60.4414	100.812
52.0986	856.494					60.4414	356.33
39.4683	856.494					49.2129	356.33
39.4683	1798.97					49.2129	391.501
20.7537	1798.97					30.1426	391.501

## Sheet: Heat maps1_HID1
	430	ATCC 35586	418	426	446	428	CP1	416	386	5.27	F7	DSM20624	402	G117	L11	N15	L7	390	F4	F84	CP11	F87	L3	F44	F33	F73	710	396	392	CP14	F42	L2	F29-1	9.4	CP7	CIP100481	F2	F88	CIP101342	LMA28	CP10	CP23	CP12	L1	CP3	CP4	CP5	DSM20344	1A4II
F86	1	1	1	1	1	1	1	1	1	1	1	1	1	1	1	1	1	1	1	1	1	1	1	1	1	1	1	1	1	1	1	1	1	1	1	1	1	1	1	1	1	1	1	1	1	1	1	1	1
CP12	1	1	1	1	1	1	1	1	1	1	1	1	1	1	1	1	1	1	1	1	1	1	1	1	1	1	1	1	1	1	1	1	1	1	1	1	1	1	1	1	1	1	1	1	1	1	1	1	1
F4	1	1	1	1	1	1	1	1	1	1	1	1	1	1	1	1	1	1	1	1	1	1	1	1	1	1	1	1	1	1	1	1	1	1	1	1	1	1	1	1	1	1	1	1	1	1	1	1	1
CP10	1	1	1	1	1	1	1	1	1	1	1	1	1	1	1	1	1	1	1	1	1	1	1	1	1	1	1	1	1	1	1	1	1	1	1	1	1	1	1	1	1	1	1	1	1	1	1	1	1
5.27	1	1	1	1	1	1	1	1	1	1	1	1	1	1	1	1	1	1	1	1	1	1	1	1	1	1	1	1	1	1	1	1	1	1	1	1	1	1	1	1	1	1	1	1	1	1	1	1	1
F84	1	1	1	1	1	1	1	1	1	1	1	1	1	1	1	1	1	1	1	1	1	1	1	1	1	1	1	1	1	1	1	1	1	1	1	1	1	1	1	1	1	1	1	1	1	1	1	1	1
CP7	1	1	1	1	1	1	1	1	1	1	1	1	1	1	1	1	1	1	1	1	1	1	1	1	1	1	1	1	1	1	1	1	1	1	1	1	1	1	1	1	1	1	1	1	1	1	1	1	1
710	1	1	1	1	1	1	1	1	1	1	1	1	1	1	1	1	1	1	1	1	1	1	1	1	1	1	1	1	1	1	1	1	1	1	1	1	1	1	1	1	1	1	1	1	1	1	1	1	1
396	1	1	1	1	1	1	1	1	1	1	1	1	1	1	1	1	1	1	1	1	1	1	1	1	1	1	1	1	1	1	1	1	1	1	1	1	1	1	1	1	1	1	1	1	1	1	1	1	1
F43	1	1	1	1	1	1	1	1	1	1	1	1	1	1	1	1	1	1	1	1	1	1	1	1	1	1	1	1	1	1	1	1	1	1	1	1	1	1	1	1	1	1	1	1	1	1	1	1	1
404	1	1	1	1	1	1	1	1	1	1	1	1	1	1	1	1	1	1	1	1	1	1	1	1	1	1	1	1	1	1	1	1	1	1	1	1	1	1	1	1	1	1	1	1	1	1	1	1	1
392	1	1	1	1	1	1	1	1	1	1	1	1	1	1	1	1	1	1	1	1	1	1	1	1	1	1	1	1	1	1	1	1	1	1	1	1	1	1	1	1	1	1	1	1	1	1	1	1	1
422	1	1	1	1	1	1	1	1	1	1	1	1	1	1	1	1	1	1	1	1	1	1	1	1	1	1	1	1	1	1	1	1	1	1	1	1	1	1	1	1	1	1	1	1	1	1	1	1	1
CP5	1	1	1	1	1	1	1	1	1	1	1	1	1	1	1	1	1	1	1	1	1	1	1	1	1	1	1	1	1	1	1	1	1	1	1	1	1	1	1	1	1	1	1	1	1	1	1	1	1
F7	1	1	1	1	1	1	1	1	1	1	1	1	1	1	1	1	1	1	1	1	1	1	1	1	1	1	1	1	1	1	1	1	1	1	1	1	1	1	1	1	1	1	1	1	1	1	1	1	1
F1	1	1	1	1	1	1	1	1	1	1	1	1	1	1	1	1	1	1	1	1	1	1	1	1	1	1	1	1	1	1	1	1	1	1	1	1	1	1	1	1	1	1	1	1	1	1	1	1	1
F29-1	1	1	1	1	1	1	1	1	1	1	1	1	1	1	1	1	1	1	1	1	1	1	1	1	1	1	1	1	1	1	1	1	1	1	1	1	1	1	1	1	1	1	1	1	1	1	1	1	1
3Ba.2.II	1	1	1	1	1	1	1	1	1	1	1	1	1	1	1	1	1	1	1	1	1	1	1	1	1	1	1	1	1	1	1	1	1	1	1	1	1	1	1	1	1	1	1	1	1	1	1	1	1
F73	1	1	1	1	1	1	1	1	1	1	1	1	1	1	1	1	1	1	1	1	1	1	1	1	1	1	1	1	1	1	1	1	1	1	1	1	1	1	1	1	1	1	1	1	1	1	1	1	1
F48	1	1	1	1	1	1	1	1	1	1	1	1	1	1	1	1	1	1	1	1	1	1	1	1	1	1	1	1	1	1	1	1	1	1	1	1	1	1	1	1	1	1	1	1	1	1	1	1	1
L3	1	1	1	1	1	1	1	1	1	1	1	1	1	1	1	1	1	1	1	1	1	1	1	1	1	1	1	1	1	1	1	1	1	1	1	1	1	1	1	1	1	1	1	1	1	1	1	1	1
DSM20342	1	1	1	1	1	1	1	1	1	1	1	1	1	1	1	1	1	1	1	1	1	1	1	1	1	1	1	1	1	1	1	1	1	1	1	1	1	1	1	1	1	1	1	1	1	1	1	1	1
DSM20344	1	1	1	1	1	1	1	1	1	1	1	1	1	1	1	1	1	1	1	1	1	1	1	1	1	1	1	1	1	1	1	1	1	1	1	1	1	1	1	1	1	1	1	1	1	1	1	1	1
9.4	1	1	1	1	1	1	1	1	1	1	1	1	1	1	1	1	1	1	1	1	1	1	1	1	1	1	1	1	1	1	1	1	1	1	1	1	1	1	1	1	1	1	1	1	1	1	1	1	1
CP23	1	1	1	1	1	1	1	1	1	1	1	1	1	1	1	1	1	1	1	1	1	1	1	1	1	1	1	1	1	1	1	1	1	1	1	1	1	1	1	1	1	1	1	1	1	1	1	1	1
L1	1	1	1	1	1	1	1	1	1	1	1	1	1	1	1	1	1	1	1	1	1	1	1	1	1	1	1	1	1	1	1	1	1	1	1	1	1	1	1	1	1	1	1	1	1	1	1	1	1
F2	1	1	1	1	1	1	1	1	1	1	1	1	1	1	1	1	1	1	1	1	1	1	1	1	1	1	1	1	1	1	1	1	1	1	1	1	1	1	1	1	1	1	1	1	1	1	1	1	1
CIP101342	1	1	1	1	1	1	1	1	1	1	1	1	1	1	1	1	1	1	1	1	1	1	1	1	1	1	1	1	1	1	1	1	1	1	1	1	1	1	1	1	1	1	1	1	1	1	1	1	1
G97	1	1	1	1	1	1	1	1	1	1	1	1	1	1	1	1	1	1	1	1	1	1	1	1	1	1	1	1	1	1	1	1	1	1	1	1	1	1	1	1	1	1	1	1	1	1	1	1	1
F88	1	1	1	1	1	1	1	1	1	1	1	1	1	1	1	1	1	1	1	1	1	1	1	1	1	1	1	1	1	1	1	1	1	1	1	1	1	1	1	1	1	1	1	1	1	1	1	1	1
430	1	1	1	1	1	1	1	1	1	1	1	1	1	1	1	1	1	1	1	1	1	1	1	1	1	1	1	1	1	1	1	1	1	1	1	1	1	1	1	1	1	1	1	1	1	1	1	1	1
414	1	1	1	1	1	1	1	1	1	1	1	1	1	1	1	1	1	1	1	1	1	1	1	1	1	1	1	1	1	1	1	1	1	1	1	1	1	1	1	1	1	1	1	1	1	1	1	1	1
DSM20590	1	1	1	1	1	1	1	1	1	1	1	1	1	1	1	1	1	1	1	1	1	1	1	1	1	1	1	1	1	1	1	1	1	1	1	1	1	1	1	1	1	1	1	1	1	1	1	1	1
398	1	1	1	1	1	1	1	1	1	1	1	1	1	1	1	1	1	1	1	1	1	1	1	1	1	1	1	1	1	1	1	1	1	1	1	1	1	1	1	1	1	1	1	1	1	1	1	1	1
DSM20624	1	1	1	1	1	1	1	1	1	1	1	1	1	1	1	1	1	1	1	1	1	1	1	1	1	1	1	1	1	1	1	1	1	1	1	1	1	1	1	1	1	1	1	1	1	1	1	1	1
G117	1	1	1	1	1	1	1	1	1	1	1	1	1	1	1	1	1	1	1	1	1	1	1	1	1	1	1	1	1	1	1	1	1	1	1	1	1	1	1	1	1	1	1	1	1	1	1	1	1
426	1	1	1	1	1	1	1	1	1	1	1	1	1	1	1	1	1	1	1	1	1	1	1	1	1	1	1	1	1	1	1	1	1	1	1	1	1	1	1	1	1	1	1	1	1	1	1	1	1
402	1	1	1	1	1	1	1	1	1	1	1	1	1	1	1	1	1	1	1	1	1	1	1	1	1	1	1	1	1	1	1	1	1	1	1	1	1	1	1	1	1	1	1	1	1	1	1	1	1
424	1	1	1	1	1	1	1	1	1	1	1	1	1	1	1	1	1	1	1	1	1	1	1	1	1	1	1	1	1	1	1	1	1	1	1	1	1	1	1	1	1	1	1	1	1	1	1	1	1
CIP101354	1	1	1	1	1	1	1	1	1	1	1	1	1	1	1	1	1	1	1	1	1	1	1	1	1	1	1	1	1	1	1	1	1	1	1	1	1	1	1	1	1	1	1	1	1	1	1	1	1
408	1	1	1	1	1	1	1	1	1	1	1	1	1	1	1	1	1	1	1	1	1	1	1	1	1	1	1	1	1	1	1	1	1	1	1	1	1	1	1	1	1	1	1	1	1	1	1	1	1
N15	1	1	1	1	1	1	1	1	1	1	1	1	1	1	1	1	1	1	1	1	1	1	1	1	1	1	1	1	1	1	1	1	1	1	1	1	1	1	1	1	1	1	1	1	1	1	1	1	1
400	1	1	1	1	1	1	1	1	1	1	1	1	1	1	1	1	1	1	1	1	1	1	1	1	1	1	1	1	1	1	1	1	1	1	1	1	1	1	1	1	1	1	1	1	1	1	1	1	1
428	1	1	1	1	1	1	1	1	1	1	1	1	1	1	1	1	1	1	1	1	1	1	1	1	1	1	1	1	1	1	1	1	1	1	1	1	1	1	1	1	1	1	1	1	1	1	1	1	1
LMA28	1	1	1	1	1	1	1	1	1	1	1	1	1	1	1	1	1	1	1	1	1	1	1	1	1	1	1	1	1	1	1	1	1	1	1	1	1	1	1	1	1	1	1	1	1	1	1	1	1
CP3	1	1	1	1	1	1	1	1	1	1	1	1	1	1	1	1	1	1	1	1	1	1	1	1	1	1	1	1	1	1	1	1	1	1	1	1	1	1	1	1	1	1	1	1	1	1	1	1	1
3BO4	1	1	1	1	1	1	1	1	1	1	1	1	1	1	1	1	1	1	1	1	1	1	1	1	1	1	1	1	1	1	1	1	1	1	1	1	1	1	1	1	1	1	1	1	1	1	1	1	1
L2	1	1	1	1	1	1	1	1	1	1	1	1	1	1	1	1	1	1	1	1	1	1	1	1	1	1	1	1	1	1	1	1	1	1	1	1	1	1	1	1	1	1	1	1	1	1	1	1	1
C4	1	1	1	1	1	1	1	1	1	1	1	1	1	1	1	1	1	1	1	1	1	1	1	1	1	1	1	1	1	1	1	1	1	1	1	1	1	1	1	1	1	1	1	1	1	1	1	1	1
F44	1	1	1	1	1	1	1	1	1	1	1	1	1	1	1	1	1	1	1	1	1	1	1	1	1	1	1	1	1	1	1	1	1	1	1	1	1	1	1	1	1	1	1	1	1	1	1	1	1
416	1	1	1	1	1	1	1	1	1	1	1	1	1	1	1	1	1	1	1	1	1	1	1	1	1	1	1	1	1	1	1	1	1	1	1	1	1	1	1	1	1	1	1	1	1	1	1	1	1
390	1	1	1	1	1	1	1	1	1	1	1	1	1	1	1	1	1	1	1	1	1	1	1	1	1	1	1	1	1	1	1	1	1	1	1	1	1	1	1	1	1	1	1	1	1	1	1	1	1
CIP100481	1	1	1	1	1	1	1	1	1	1	1	1	1	1	1	1	1	1	1	1	1	1	1	1	1	1	1	1	1	1	1	1	1	1	1	1	1	1	1	1	1	1	1	1	1	1	1	1	1
386	1	1	1	1	1	1	1	1	1	1	1	1	1	1	1	1	1	1	1	1	1	1	1	1	1	1	1	1	1	1	1	1	1	1	1	1	1	1	1	1	1	1	1	1	1	1	1	1	1
L7	1	1	1	1	1	1	1	1	1	1	1	1	1	1	1	1	1	1	1	1	1	1	1	1	1	1	1	1	1	1	1	1	1	1	1	1	1	1	1	1	1	1	1	1	1	1	1	1	1
418	1	1	1	1	1	1	1	1	1	1	1	1	1	1	1	1	1	1	1	1	1	1	1	1	1	1	1	1	1	1	1	1	1	1	1	1	1	1	1	1	1	1	1	1	1	1	1	1	1
8.1	1	1	1	1	1	1	1	1	1	1	1	1	1	1	1	1	1	1	1	1	1	1	1	1	1	1	1	1	1	1	1	1	1	1	1	1	1	1	1	1	1	1	1	1	1	1	1	1	1
F42	1	1	1	1	1	1	1	1	1	1	1	1	1	1	1	1	1	1	1	1	1	1	1	1	1	1	1	1	1	1	1	1	1	1	1	1	1	1	1	1	1	1	1	1	1	1	1	1	1
L11	1	1	1	1	1	1	1	1	1	1	1	1	1	1	1	1	1	1	1	1	1	1	1	1	1	1	1	1	1	1	1	1	1	1	1	1	1	1	1	1	1	1	1	1	1	1	1	1	1
F87	1	1	1	1	1	1	1	1	1	1	1	1	1	1	1	1	1	1	1	1	1	1	1	1	1	1	1	1	1	1	1	1	1	1	1	1	1	1	1	1	1	1	1	1	1	1	1	1	1
388	1	1	1	1	1	1	1	1	1	1	1	1	1	1	1	1	1	1	1	1	1	1	1	1	1	1	1	1	1	1	1	1	1	1	1	1	1	1	1	1	1	1	1	1	1	1	1	1	1
394	1	1	1	1	1	1	1	1	1	1	1	1	1	1	1	1	1	1	1	1	1	1	1	1	1	1	1	1	1	1	1	1	1	1	1	1	1	1	1	1	1	1	1	1	1	1	1	1	1
CP14	1	1	1	1	1	1	1	1	1	1	1	1	1	1	1	1	1	1	1	1	1	1	1	1	1	1	1	1	1	1	1	1	1	1	1	1	1	1	1	1	1	1	1	1	1	1	1	1	1
CP11	1	1	1	1	1	1	1	1	1	1	1	1	1	1	1	1	1	1	1	1	1	1	1	1	1	1	1	1	1	1	1	1	1	1	1	1	1	1	1	1	1	1	1	1	1	1	1	1	1
CP1	1	1	1	1	1	1	1	1	1	1	1	1	1	1	1	1	1	1	1	1	1	1	1	1	1	1	1	1	1	1	1	1	1	1	1	1	1	1	1	1	1	1	1	1	1	1	1	1	1
CP4	1	1	1	1	1	1	1	1	1	1	1	1	1	1	1	1	1	1	1	1	1	1	1	1	1	1	1	1	1	1	1	1	1	1	1	1	1	1	1	1	1	1	1	1	1	1	1	1	1
F14	1	1	1	1	1	1	1	1	1	1	1	1	1	1	1	1	1	1	1	1	1	1	1	1	1	1	1	1	1	1	1	1	1	1	1	1	1	1	1	1	1	1	1	1	1	1	1	1	1
CP32	1	1	1	1	1	1	1	1	1	1	1	1	1	1	1	1	1	1	1	1	1	1	1	1	1	1	1	1	1	1	1	1	1	1	1	1	1	1	1	1	1	1	1	1	1	1	1	1	1
ATCC 35586	1	1	1	1	1	1	1	1	1	1	1	1	1	1	1	1	1	1	1	1	1	1	1	1	1	1	1	1	1	1	1	1	1	1	1	1	1	1	1	1	1	1	1	1	1	1	1	1	1
CIP102035	1	1	1	1	1	1	1	1	1	1	1	1	1	1	1	1	1	1	1	1	1	1	1	1	1	1	1	1	1	1	1	1	1	1	1	1	1	1	1	1	1	1	1	1	1	1	1	1	1
6.2	1	1	1	1	1	1	1	1	1	1	1	1	1	1	1	1	1	1	1	1	1	1	1	1	1	1	1	1	1	1	1	1	1	1	1	1	1	1	1	1	1	1	1	1	1	1	1	1	1
1A4II	1	1	1	1	1	1	1	1	1	1	1	1	1	1	1	1	1	1	1	1	1	1	1	1	1	1	1	1	1	1	1	1	1	1	1	1	1	1	1	1	1	1	1	1	1	1	1	1	1
412	1	1	1	1	1	1	1	1	1	1	1	1	1	1	1	1	1	1	1	1	1	1	1	1	1	1	1	1	1	1	1	1	1	1	1	1	1	1	1	1	1	1	1	1	1	1	1	1	1
446	1	1	1	1	1	1	1	1	1	1	1	1	1	1	1	1	1	1	1	1	1	1	1	1	1	1	1	1	1	1	1	1	1	1	1	1	1	1	1	1	1	1	1	1	1	1	1	1	1
F33	1	1	1	1	1	1	1	1	1	1	1	1	1	1	1	1	1	1	1	1	1	1	1	1	1	1	1	1	1	1	1	1	1	1	1	1	1	1	1	1	1	1	1	1	1	1	1	1	1
406	1	1	1	1	1	1	1	1	1	1	1	1	1	1	1	1	1	1	1	1	1	1	1	1	1	1	1	1	1	1	1	1	1	1	1	1	1	1	1	1	1	1	1	1	1	1	1	1	1
[truncated: 27 more columns]

## Sheet: S4
Supplementary Data S4: Duplication experiment
Receiver strain	Sender strain	GII-1 (replicate 1)	GII-2 (replicate 2)	(GII-1)-(GII-2)	Mean	Standard deviation
ATCC 35586	1A4II	52.1176	52.8505	-0.732866	4.14127	2.48988
CIP102035	1A4II	93.6765	80.5696	13.1068
DSM20624	1A4II	116.129	106.786	9.3433
RFA 345	1A4II	58.1226	16.0885	42.0341
JIP 05/93	1A4II	128.405	125.541	2.86358
LLS E 6926	1A4II	150.97	121.352	29.6174
F1	1A4II	52.7297	167.505	-114.775
C4	1A4II	91.7036	166.366	-74.6622
JIP 19/00	1A4II	135.583	167.872	-32.2896
JIP 23/91	1A4II	49.547	52.2019	-2.65489
1A4II	1A4II	88.5283	199.306	-110.777
RFA F54	1A4II	137.615	160.31	-22.695
F48	1A4II	186.788	162.368	24.42
F73	1A4II	109.75	138.829	-29.0787
3BO4	1A4II	71.3367	183.014	-111.677
5.27	1A4II	121.794	141.244	-19.4503
F14	1A4II	163.623	156.307	7.31592
CP32	1A4II	217.467	155.488	61.9791
L1	1A4II	129.332	112.574	16.7582
F86	1A4II	124.112	146.426	-22.3147
CP23	1A4II	126.959	109.891	17.0681
CP4	1A4II	95.5341	106.863	-11.3294
CP5	1A4II	138.974	107.701	31.2736
F29-1	1A4II	57.8186	97.4708	-39.6522
F7	1A4II	124.151	114.39	9.76043
F44	1A4II	129.994	115.54	14.4548
LMA28	1A4II	141.722	96.6761	45.0461
DSM20342	1A4II	284.924	202.283	82.6411
CP3	1A4II	178.106	112.375	65.7309
F33	1A4II	107.911	107.99	-0.0797911
Me I,5-02	1A4II	53.9699	180.702	-126.732
131120000000	1A4II	61.7451	24.2607	37.4845
JIP 20/85 (3)	1A4II	100.143	126.556	-26.4123
F2	1A4II	93.8307	158.966	-65.1348
DSM20344	1A4II	385.915	262.206	123.709
F88	1A4II	128.012	176.663	-48.6507
CIP100481	1A4II	31.7094	35.3671	-3.6577
710	1A4II	124.673	135.467	-10.7935
9.4	1A4II	101.736	114.681	-12.9445
JIP 14/92	1A4II	115.809	136.72	-20.9104
F43	1A4II	16.6477	172.729	-156.082
CIP101342	1A4II	107.643	150.899	-43.256
JIP 28/91	1A4II	94.5579	155.215	-60.6571
CIP101354	1A4II	170.685	181.239	-10.5542
LLS R 919	1A4II	142.229	175.844	-33.615
MM 3365.01	1A4II	51.6538	27.5497	24.1041
MM 3364.01	1A4II	66.8043	23.642	43.1623
F42	1A4II	119.217	123.091	-3.87442
N15	1A4II	121.35	114.181	7.16916
CP11	1A4II	119.756	122.994	-3.23731
CP12	1A4II	94.5261	115.154	-20.6277
F4	1A4II	148.319	155.702	-7.38364
F84	1A4II	149.087	145.988	3.09883
CP14	1A4II	93.2988	99.7511	-6.45236
F87	1A4II	108.825	151.98	-43.1556
CP7	1A4II	97.521	110.986	-13.4653
CP10	1A4II	92.0198	92.9301	-0.910288
JIP 07/00	1A4II	127.705	121.45	6.25523
G117	1A4II	124.401	133.926	-9.52448
L11	1A4II	121.125	139.484	-18.3595
G97	1A4II	37.2687	242.833	-205.564
RFA 295	1A4II	87.6649	167.461	-79.7964
6.2	1A4II	85.576	188.194	-102.618
JIP 169/77(3)	1A4II	64.2899	33.5371	30.7528
JIP P04/83	1A4II	142.801	178.018	-35.2173
JIP 05/93 (3)	1A4II	130.331	146.235	-15.9044
LLS E 6103	1A4II	125.321	191.853	-66.5316
RFA 378	1A4II	67.9878	35.8936	32.0942
8.1	1A4II	130.649	150.432	-19.7829
L2	1A4II	122.121	107.498	14.6228
L3	1A4II	151.455	127.339	24.1165
L7	1A4II	125.522	117.439	8.08337
CP1	1A4II	48.3323	31.2886	17.0438
ATCC 35586	F2	336.153	290.277	45.8754
CIP102035	F2	947.916	947.916	0
DSM20624	F2	941.171	854.555	86.6165
RFA 345	F2	26.8536	29.1451	-2.29153
JIP 05/93	F2	937.367	937.367	0
LLS E 6926	F2	936.847	936.847	0
F1	F2	851.511	851.511	0
C4	F2	887.414	887.414	0
JIP 19/00	F2	878.862	878.862	0
JIP 23/91	F2	791.063	791.063	0
1A4II	F2	826.302	826.302	0
RFA F54	F2	212.496	197.382	15.1141
F48	F2	961.509	961.509	0
F73	F2	940.176	940.176	0
3BO4	F2	886.688	886.688	0
5.27	F2	833.482	793.606	39.8762
F14	F2	869.139	869.139	0
CP32	F2	877.599	796.736	80.8623
L1	F2	377.518	392.59	-15.0722
F86	F2	905.247	905.247	0
CP23	F2	136.112	131.445	4.66796
CP4	F2	128.718	111.904	16.8136
CP5	F2	210.055	190.277	19.7784
F29-1	F2	411.41	343.134	68.2761
F7	F2	934.124	934.124	0
F44	F2	949.019	949.019	0
LMA28	F2	114.463	106.649	7.81453
DSM20342	F2	893.604	893.604	0
CP3	F2	160.202	156.241	3.96123
F33	F2	956.62	956.62	0
Me I,5-02	F2	858.098	858.098	0
131120000000	F2	37.9119	30.1642	7.74776
JIP 20/85 (3)	F2	927.244	927.244	0
F2	F2	164.394	158.455	5.93838
DSM20344	F2	905.844	905.844	0
F88	F2	176.69	166.614	10.076
CIP100481	F2	738.712	738.712	0
710	F2	956.039	956.039	0
9.4	F2	442.776	400.24	42.5357
JIP 14/92	F2	957.392	879.17	78.222
F43	F2	757.592	757.592	0
CIP101342	F2	159.761	147.579	12.1816
JIP 28/91	F2	856.242	856.242	0
CIP101354	F2	919.417	919.417	0
LLS R 919	F2	889.086	889.086	0
MM 3365.01	F2	32.4475	29.1494	3.29812
MM 3364.01	F2	31.2278	26.5193	4.70846
F42	F2	962.821	962.821	0
N15	F2	910.713	920.028	-9.31566
CP11	F2	909.556	909.556	0
CP12	F2	142.687	143.011	-0.323916
F4	F2	885.489	885.489	0
F84	F2	874.47	874.47	0
CP14	F2	968.428	968.428	0
F87	F2	879.08	879.08	0
CP7	F2	938.543	938.543	0
CP10	F2	120.056	123.433	-3.37622
JIP 07/00	F2	914.728	857.437	57.2908
G117	F2	954.336	954.336	0
L11	F2	938.781	938.781	0
G97	F2	260.205	262.108	-1.90272
RFA 295	F2	306.189	264.873	41.3163
6.2	F2	811.452	811.452	0
JIP 169/77(3)	F2	32.9615	25.9274	7.03403
JIP P04/83	F2	920.033	920.033	0
JIP 05/93 (3)	F2	945.801	945.801	0
LLS E 6103	F2	902.16	902.16	0
RFA 378	F2	37.0842	36.6577	0.426502
8.1	F2	954.638	954.638	0
L2	F2	960.93	960.93	0
L3	F2	967.692	967.692	0
L7	F2	916.176	916.176	0
CP1	F2	32.7874	28.5727	4.21473
ATCC 35586	CP7	62.6655	51.3866	11.2789
CIP102035	CP7	158.38	139.215	19.1657
DSM20624	CP7	122.028	108.081	13.9471
RFA 345	CP7	24.8899	21.5127	3.37723
JIP 05/93	CP7	130.685	102.566	28.1182
LLS E 6926	CP7	133.595	118.549	15.0459
F1	CP7	165.985	133.861	32.1244
C4	CP7	162.37	128.893	33.4769
JIP 19/00	CP7	168.469	149.199	19.2701
JIP 23/91	CP7	115.28	112.017	3.26278
1A4II	CP7	196.27	169.749	26.5209
RFA F54	CP7	165.419	136.128	29.2905
F48	CP7	142.454	118.649	23.8052
F73	CP7	124.158	99.2818	24.8766
3BO4	CP7	163.211	128.128	35.0827
5.27	CP7	129.154	110.783	18.371
F14	CP7	154.156	150.665	3.49071
CP32	CP7	161.637	151.6	10.0366
L1	CP7	111.586	107.608	3.97817
F86	CP7	158.962	149.503	9.4595
CP23	CP7	113.322	107.638	5.68379
CP4	CP7	143.414	110.567	32.8477
CP5	CP7	67.8754	113.92	-46.0447
F29-1	CP7	105.912	85.7734	20.139
F7	CP7	111.954	99.7335	12.2203
F44	CP7	111.366	108.359	3.00687
LMA28	CP7	90.4974	76.3306	14.1668
DSM20342	CP7	162.418	133.298	29.1203
CP3	CP7	133.967	100.257	33.71
F33	CP7	95.0335	87.0698	7.96371
Me I,5-02	CP7	118.629	119.29	-0.661312
131120000000	CP7	17.7236	22.5353	-4.81172
JIP 20/85 (3)	CP7	113.214	100.938	12.2752
F2	CP7	157.783	134.364	23.4182
DSM20344	CP7	201.539	183.804	17.7359
F88	CP7	162.106	138.384	23.7221
CIP100481	CP7	233.677	206.402	27.2751
710	CP7	122.307	95.8809	26.4265
9.4	CP7	119.66	89.6856	29.9743
JIP 14/92	CP7	125.063	108.11	16.9529
F43	CP7	345.193	293.186	52.0073
CIP101342	CP7	147.92	121.298	26.6218
JIP 28/91	CP7	856.242	856.242	0
CIP101354	CP7	204.618	168.892	35.7263
LLS R 919	CP7	193.658	161.345	32.3129
MM 3365.01	CP7	27.4659	23.3674	4.09846
MM 3364.01	CP7	29.2695	23.5644	5.70509
F42	CP7	115.99	89.7055	26.2849
N15	CP7	117.055	88.6176	28.4375
CP11	CP7	119.439	105.387	14.0518
CP12	CP7	50.6821	126.575	-75.8929
F4	CP7	143.891	113.84	30.0509
F84	CP7	156.426	118.11	38.3156
CP14	CP7	84.1557	73.776	10.3797
F87	CP7	123.681	105.874	17.8072
CP7	CP7	101.649	90.2027	11.4466
CP10	CP7	116.391	93.3692	23.0221
JIP 07/00	CP7	124.099	105.986	18.1136
G117	CP7	137.067	108.536	28.5316
L11	CP7	126.507	95.7925	30.7143
G97	CP7	202.211	173.979	28.2321
RFA 295	CP7	162.319	135.65	26.6691
6.2	CP7	184.886	158.551	26.335
JIP 169/77(3)	CP7	32.6781	21.8197	10.8584
JIP P04/83	CP7	142.152	118.152	23.9991
JIP 05/93 (3)	CP7	132.398	108.139	24.26
LLS E 6103	CP7	173.75	147.389	26.3609
RFA 378	CP7	42.7056	19.4904	23.2152
8.1	CP7	139.013	111.426	27.5875
L2	CP7	111.873	97.7531	14.1195
L3	CP7	125.695	103.558	22.1372
L7	CP7	117.276	101.81	15.4659
CP1	CP7	32.5801	15.2155	17.3646
