# Supplementary material for: Nested structure of intraspecific competition network in Carnobacterium maltaromaticum
Source: Sci Rep. 2020 Apr 30;10:7335. doi: 10.1038/s41598-020-63844-5 (PMC7193615; doi:10.1038/s41598-020-63844-5)
Supplement: Supplementary file 5 — Dataset 5. [file 41598_2020_63844_MOESM5_ESM.xlsx]

## Sheet: Heat maps_HID
48.9819	2848.75					28.1537	822.527
25.8701	2848.75					5.20703	822.527
25.8701	370.38					5.20703	110.066
7.17773	370.38					1.75	110.066
7.17773	122.014					1.75	1.14154
3	122.014					1	1.14154
3	45.7172					1	0
1.5	45.7172					1	1.14154
1.5	4.89486					2.5	1.14154
1	4.89486					2.5	0.767739
1	0					2	0.767739
1	4.89486					2	0
2	4.89486					2	0.767739
2	0					3	0.767739
2	4.89486					3	0
1.5	4.89486					3	0.767739
1.5	45.7172					2.5	0.767739
4.5	45.7172					2.5	1.14154
4.5	18.7462					1.75	1.14154
3.5	18.7462					1.75	110.066
3.5	2.13632					8.66406	110.066
3	2.13632					8.66406	86.6961
3	0					5.15625	86.6961
3	2.13632					5.15625	20.7163
4	2.13632					4	20.7163
4	0					4	0
4	2.13632					4	20.7163
3.5	2.13632					6.3125	20.7163
3.5	18.7462					6.3125	4.35138
5.5	18.7462					5	4.35138
5.5	12.1252					5	0
5	12.1252					5	4.35138
5	0					7.625	4.35138
5	12.1252					7.625	3.9746
6	12.1252					6.5	3.9746
6	0					6.5	2.42175
6	12.1252					6	2.42175
5.5	12.1252					6	0
5.5	18.7462					6	2.42175
4.5	18.7462					7	2.42175
4.5	45.7172					7	0
3	45.7172					7	2.42175
3	122.014					6.5	2.42175
11.3555	122.014					6.5	3.9746
11.3555	97.4781					8.75	3.9746
8.5	97.4781					8.75	3.07303
8.5	59.6755					8	3.07303
7.5	59.6755					8	0
7.5	18.2456					8	3.07303
7	18.2456					9.5	3.07303
7	0					9.5	1.40176
7	18.2456					9	1.40176
8	18.2456					9	0
8	0					9	1.40176
8	18.2456					10	1.40176
7.5	18.2456					10	0
7.5	59.6755					10	1.40176
9.5	59.6755					9.5	1.40176
9.5	49.4063					9.5	3.07303
9	49.4063					8.75	3.07303
9	0					8.75	3.9746
9	49.4063					7.625	3.9746
10	49.4063					7.625	4.35138
10	0					6.3125	4.35138
10	49.4063					6.3125	20.7163
9.5	49.4063					5.15625	20.7163
9.5	59.6755					5.15625	86.6961
8.5	59.6755					12.1719	86.6961
8.5	97.4781					12.1719	46.5908
14.2109	97.4781					11	46.5908
14.2109	77.5131					11	0
11.5	77.5131					11	46.5908
11.5	16.8806					13.3438	46.5908
11	16.8806					13.3438	31.4341
11	0					12	31.4341
11	16.8806					12	0
12	16.8806					12	31.4341
12	0					14.6875	31.4341
12	16.8806					14.6875	25.2537
11.5	16.8806					13.5	25.2537
11.5	77.5131					13.5	8.07948
16.9219	77.5131					13	8.07948
16.9219	65.6191					13	0
13.75	65.6191					13	8.07948
13.75	0.816419					14	8.07948
13	0.816419					14	0
13	0					14	8.07948
13	0.816419					13.5	8.07948
14.5	0.816419					13.5	25.2537
14.5	0.498687					15.875	25.2537
14	0.498687					15.875	13.956
14	0					15	13.956
14	0.498687					15	0
15	0.498687					15	13.956
15	0					16.75	13.956
15	0.498687					16.75	9.10486
14.5	0.498687					16	9.10486
14.5	0.816419					16	0
13.75	0.816419					16	9.10486
13.75	65.6191					17.5	9.10486
20.0938	65.6191					17.5	5.91417
20.0938	28.8772					17	5.91417
17.3125	28.8772					17	0
17.3125	15.242					17	5.91417
16	15.242					18	5.91417
16	0					18	0
16	15.242					18	5.91417
18.625	15.242					17.5	5.91417
18.625	10.5564					17.5	9.10486
17.5	10.5564					16.75	9.10486
17.5	2.7789					16.75	13.956
17	2.7789					15.875	13.956
17	0					15.875	25.2537
17	2.7789					14.6875	25.2537
18	2.7789					14.6875	31.4341
18	0					13.3438	31.4341
18	2.7789					13.3438	46.5908
17.5	2.7789					12.1719	46.5908
17.5	10.5564					12.1719	86.6961
19.75	10.5564					8.66406	86.6961
19.75	8.5103					8.66406	110.066
19	8.5103					5.20703	110.066
19	0					5.20703	822.527
19	8.5103					51.1003	822.527
20.5	8.5103					51.1003	190.679
20.5	3.94585					37.0444	190.679
20	3.94585					37.0444	92.3746
20	0					23.7725	92.3746
20	3.94585					23.7725	62.7395
21	3.94585					19.75	62.7395
21	0					19.75	17.7348
21	3.94585					19	17.7348
20.5	3.94585					19	0
20.5	8.5103					19	17.7348
19.75	8.5103					20.5	17.7348
19.75	10.5564					20.5	12.5435
18.625	10.5564					20	12.5435
18.625	15.242					20	0
17.3125	15.242					20	12.5435
17.3125	28.8772					21	12.5435
22.875	28.8772					21	0
22.875	17.3692					21	12.5435
22	17.3692					20.5	12.5435
22	0					20.5	17.7348
22	17.3692					19.75	17.7348
23.75	17.3692					19.75	62.7395
23.75	10.6418					27.7949	62.7395
23	10.6418					27.7949	40.0715
23	0					23.5	40.0715
23	10.6418					23.5	10.2963
24.5	10.6418					22.5	10.2963
24.5	5.31046					22.5	3.33636
24	5.31046					22	3.33636
24	0					22	0
24	5.31046					22	3.33636
25	5.31046					23	3.33636
25	0					23	0
25	5.31046					23	3.33636
24.5	5.31046					22.5	3.33636
24.5	10.6418					22.5	10.2963
23.75	10.6418					24.5	10.2963
23.75	17.3692					24.5	7.84089
22.875	17.3692					24	7.84089
22.875	28.8772					24	0
20.0938	28.8772					24	7.84089
20.0938	65.6191					25	7.84089
16.9219	65.6191					25	0
16.9219	77.5131					25	7.84089
14.2109	77.5131					24.5	7.84089
14.2109	97.4781					24.5	10.2963
11.3555	97.4781					23.5	10.2963
11.3555	122.014					23.5	40.0715
7.17773	122.014					32.0898	40.0715
7.17773	370.38					32.0898	31.392
44.5625	370.38					29.2188	31.392
44.5625	157.77					29.2188	10.5648
31.6094	157.77					26.9375	10.5648
31.6094	19.6189					26.9375	2.35617
26.75	19.6189					26	2.35617
26.75	5.36674					26	0
26	5.36674					26	2.35617
26	0					27.875	2.35617
26	5.36674					27.875	2.19252
27.5	5.36674					27	2.19252
27.5	0					27	0
27	0					27	2.19252
27	0					28.75	2.19252
27	0					28.75	0.445282
28	0					28	0.445282
28	0					28	0
28	0					28	0.445282
27.5	0					29.5	0.445282
27.5	5.36674					29.5	0.144893
26.75	5.36674					29	0.144893
26.75	19.6189					29	0
36.4688	19.6189					29	0.144893
36.4688	18.41					30	0.144893
30.3438	18.41					30	0
30.3438	10.3157					30	0.144893
29	10.3157					29.5	0.144893
29	0					29.5	0.445282
29	10.3157					28.75	0.445282
31.6875	10.3157					28.75	2.19252
31.6875	7.41836					27.875	2.19252
30	7.41836					27.875	2.35617
30	0					26.9375	2.35617
30	7.41836					26.9375	10.5648
33.375	7.41836					31.5	10.5648
33.375	5.91947					31.5	6.85506
31.5	5.91947					31	6.85506
31.5	0.549874					31	0
31	0.549874					31	6.85506
31	0					32	6.85506
31	0.549874					32	0
32	0.549874					32	6.85506
32	0					31.5	6.85506
32	0.549874					31.5	10.5648
31.5	0.549874					29.2188	10.5648
31.5	5.91947					29.2188	31.392
35.25	5.91947					34.9609	31.392
35.25	3.89004					34.9609	23.5453
33.75	3.89004					33.5	23.5453
33.75	1.67731					33.5	7.95891
33	1.67731					33	7.95891
33	0					33	0
33	1.67731					33	7.95891
34.5	1.67731					34	7.95891
34.5	0.644556					34	0
34	0.644556					34	7.95891
34	0					33.5	7.95891
34	0.644556					33.5	23.5453
35	0.644556					36.4219	23.5453
35	0					36.4219	10.8291
35	0.644556					35	10.8291
34.5	0.644556					35	0
34.5	1.67731					35	10.8291
33.75	1.67731					37.8438	10.8291
33.75	3.89004					37.8438	10.1081
36.75	3.89004					36	10.1081
36.75	2.51644					36	0
36	2.51644					36	10.1081
36	0					39.6875	10.1081
36	2.51644					39.6875	7.99175
37.5	2.51644					37.875	7.99175
37.5	1.26527					37.875	2.61648
37	1.26527					37	2.61648
37	0					37	0
37	1.26527					37	2.61648
38	1.26527					38.75	2.61648
38	0					38.75	1.97234
38	1.26527					38	1.97234
37.5	1.26527					38	0
37.5	2.51644					38	1.97234
36.75	2.51644					39.5	1.97234
36.75	3.89004					39.5	0.615017
35.25	3.89004					39	0.615017
35.25	5.91947					39	0
33.375	5.91947					39	0.615017
33.375	7.41836					40	0.615017
31.6875	7.41836					40	0
31.6875	10.3157					40	0.615017
30.3438	10.3157					39.5	0.615017
30.3438	18.41					39.5	1.97234
42.5938	18.41					38.75	1.97234
42.5938	14.1333					38.75	2.61648
39.75	14.1333					37.875	2.61648
39.75	7.88124					37.875	7.99175
39	7.88124					41.5	7.99175
39	0					41.5	4.78435
39	7.88124					41	4.78435
40.5	7.88124					41	0
40.5	0.463827					41	4.78435
40	0.463827					42	4.78435
40	0					42	0
40	0.463827					42	4.78435
41	0.463827					41.5	4.78435
41	0					41.5	7.99175
41	0.463827					39.6875	7.99175
40.5	0.463827					39.6875	10.1081
40.5	7.88124					37.8438	10.1081
39.75	7.88124					37.8438	10.8291
39.75	14.1333					36.4219	10.8291
45.4375	14.1333					36.4219	23.5453
45.4375	9.08056					34.9609	23.5453
42.5	9.08056					34.9609	31.392
42.5	0.584904					32.0898	31.392
42	0.584904					32.0898	40.0715
42	0					27.7949	40.0715
42	0.584904					27.7949	62.7395
43	0.584904					23.7725	62.7395
43	0					23.7725	92.3746
43	0.584904					50.3164	92.3746
42.5	0.584904					50.3164	64.0596
42.5	9.08056					44.7578	64.0596
48.375	9.08056					44.7578	17.2458
48.375	4.35418					43	17.2458
46.125	4.35418					43	0
46.125	2.05608					43	17.2458
44.75	2.05608					46.5156	17.2458
44.75	0.842105					46.5156	13.5071
44	0.842105					44	13.5071
44	0					44	0
44	0.842105					44	13.5071
45.5	0.842105					49.0312	13.5071
45.5	0.689					49.0312	10.53
45	0.689					47.125	10.53
45	0					47.125	1.89311
45	0.689					45.75	1.89311
46	0.689					45.75	0.95235
46	0					45	0.95235
46	0.689					45	0
45.5	0.689					45	0.95235
45.5	0.842105					46.5	0.95235
44.75	0.842105					46.5	0.247896
44.75	2.05608					46	0.247896
47.5	2.05608					46	0
47.5	1.84713					46	0.247896
47	1.84713					47	0.247896
47	0					47	0
47	1.84713					47	0.247896
48	1.84713					46.5	0.247896
48	0					46.5	0.95235
48	1.84713					45.75	0.95235
47.5	1.84713					45.75	1.89311
47.5	2.05608					48.5	1.89311
46.125	2.05608					48.5	1.71894
46.125	4.35418					48	1.71894
50.625	4.35418					48	0
50.625	2.63027					48	1.71894
49.5	2.63027					49	1.71894
49.5	1.24096					49	0
49	1.24096					49	1.71894
49	0					48.5	1.71894
49	1.24096					48.5	1.89311
50	1.24096					47.125	1.89311
50	0					47.125	10.53
50	1.24096					50.9375	10.53
49.5	1.24096					50.9375	6.26088
49.5	2.63027					50	6.26088
51.75	2.63027					50	0
51.75	1.41924					50	6.26088
51	1.41924					51.875	6.26088
51	0					51.875	2.39225
51	1.41924					51	2.39225
52.5	1.41924					51	0
52.5	0.413743					51	2.39225
52	0.413743					52.75	2.39225
52	0					52.75	1.61132
52	0.413743					52	1.61132
53	0.413743					52	0
53	0					52	1.61132
53	0.413743					53.5	1.61132
52.5	0.413743					53.5	0.536035
52.5	1.41924					53	0.536035
51.75	1.41924					53	0
51.75	2.63027					53	0.536035
50.625	2.63027					54	0.536035
50.625	4.35418					54	0
48.375	4.35418					54	0.536035
48.375	9.08056					53.5	0.536035
45.4375	9.08056					53.5	1.61132
45.4375	14.1333					52.75	1.61132
42.5938	14.1333					52.75	2.39225
42.5938	18.41					51.875	2.39225
36.4688	18.41					51.875	6.26088
36.4688	19.6189					50.9375	6.26088
31.6094	19.6189					50.9375	10.53
31.6094	157.77					49.0312	10.53
57.5156	157.77					49.0312	13.5071
57.5156	63.9379					46.5156	13.5071
55.5	63.9379					46.5156	17.2458
55.5	15.8804					44.7578	17.2458
54.5	15.8804					44.7578	64.0596
54.5	3.71718					55.875	64.0596
54	3.71718					55.875	33.2352
54	0					55	33.2352
54	3.71718					55	0
55	3.71718					55	33.2352
55	0					56.75	33.2352
55	3.71718					56.75	5.59848
54.5	3.71718					56	5.59848
54.5	15.8804					56	0
56.5	15.8804					56	5.59848
56.5	6.29856					57.5	5.59848
56	6.29856					57.5	0.467695
56	0					57	0.467695
56	6.29856					57	0
57	6.29856					57	0.467695
57	0					58	0.467695
57	6.29856					58	0
56.5	6.29856					58	0.467695
56.5	15.8804					57.5	0.467695
55.5	15.8804					57.5	5.59848
55.5	63.9379					56.75	5.59848
59.5312	63.9379					56.75	33.2352
59.5312	33.5487					55.875	33.2352
58	33.5487					55.875	64.0596
58	0					50.3164	64.0596
58	33.5487					50.3164	92.3746
61.0625	33.5487					37.0444	92.3746
61.0625	26.9417					37.0444	190.679
59.5	26.9417					65.1562	190.679
59.5	4.39863					65.1562	151.972
59	4.39863					59.9375	151.972
59	0					59.9375	20.2534
59	4.39863					59	20.2534
60	4.39863					59	0
60	0					59	20.2534
60	4.39863					60.875	20.2534
59.5	4.39863					60.875	17.3312
59.5	26.9417					60	17.3312
62.625	26.9417					60	0
62.625	4.45834					60	17.3312
61.5	4.45834					61.75	17.3312
61.5	0.588852					61.75	6.14373
61	0.588852					61	6.14373
61	0					61	0
61	0.588852					61	6.14373
62	0.588852					62.5	6.14373
62	0					62.5	0.492919
62	0.588852					62	0.492919
61.5	0.588852					62	0
61.5	4.45834					62	0.492919
63.75	4.45834					63	0.492919
63.75	3.61542					63	0
63	3.61542					63	0.492919
63	0					62.5	0.492919
63	3.61542					62.5	6.14373
64.5	3.61542					61.75	6.14373
64.5	1.54944					61.75	17.3312
64	1.54944					60.875	17.3312
64	0					60.875	20.2534
64	1.54944					59.9375	20.2534
65	1.54944					59.9375	151.972
65	0					70.375	151.972
65	1.54944					70.375	78.8749
64.5	1.54944					67	78.8749
64.5	3.61542					67	32.9779
63.75	3.61542					64.75	32.9779
63.75	4.45834					64.75	20.6477
62.625	4.45834					64	20.6477
62.625	26.9417					64	0
61.0625	26.9417					64	20.6477
61.0625	33.5487					65.5	20.6477
59.5312	33.5487					65.5	10.1106
59.5312	63.9379					65	10.1106
57.5156	63.9379					65	0
57.5156	157.77					65	10.1106
44.5625	157.77					66	10.1106
44.5625	370.38					66	0
25.8701	370.38					66	10.1106
25.8701	2848.75					65.5	10.1106
72.0938	2848.75					65.5	20.6477
72.0938	400.614					64.75	20.6477
69.6875	400.614					64.75	32.9779
69.6875	177.679					69.25	32.9779
67.625	177.679					69.25	23.7442
67.625	69.9266					67.75	23.7442
66.5	69.9266					67.75	1.55544
66.5	37.2809					67	1.55544
66	37.2809					67	0
66	0					67	1.55544
66	37.2809					68.5	1.55544
67	37.2809					68.5	0.523729
67	0					68	0.523729
67	37.2809					68	0
66.5	37.2809					68	0.523729
66.5	69.9266					69	0.523729
68.75	69.9266					69	0
68.75	59.5					69	0.523729
68	59.5					68.5	0.523729
68	0					68.5	1.55544
68	59.5					67.75	1.55544
69.5	59.5					67.75	23.7442
69.5	38.9433					70.75	23.7442
69	38.9433					70.75	1.80041
69	0					70	1.80041
69	38.9433					70	0
70	38.9433					70	1.80041
70	0					71.5	1.80041
70	38.9433					71.5	0.310234
69.5	38.9433					71	0.310234
69.5	59.5					71	0
68.75	59.5					71	0.310234
68.75	69.9266					72	0.310234
67.625	69.9266					72	0
67.625	177.679					72	0.310234
71.75	177.679					71.5	0.310234
71.75	101.593					71.5	1.80041
71	101.593					70.75	1.80041
71	0					70.75	23.7442
71	101.593					69.25	23.7442
72.5	101.593					69.25	32.9779
72.5	75.5348					67	32.9779
72	75.5348					67	78.8749
72	0					73.75	78.8749
72	75.5348					73.75	50.5571
73	75.5348					73	50.5571
73	0					73	0
73	75.5348					73	50.5571
72.5	75.5348					74.5	50.5571
72.5	101.593					74.5	26.1443
71.75	101.593					74	26.1443
71.75	177.679					74	0
69.6875	177.679					74	26.1443
69.6875	400.614					75	26.1443
74.5	400.614					75	0
74.5	226.861					75	26.1443
74	226.861					74.5	26.1443
74	0					74.5	50.5571
74	226.861					73.75	50.5571
75	226.861					73.75	78.8749
75	0					70.375	78.8749
75	226.861					70.375	151.972
74.5	226.861					65.1562	151.972
74.5	400.614					65.1562	190.679
72.0938	400.614					51.1003	190.679
72.0938	2848.75					51.1003	822.527
48.9819	2848.75					28.1537	822.527

## Sheet: Heat maps_HID1
	81,304321506067	85,444264262016	160,550818661204	160,3429419013	84,669420303025	96,229188701686	37,617142913044	42,855037581414	87,497268522841	57,788797542373	52,407845787373	70,294250531813	71,553275315795	64,593852446425	60,021674760896	52,84073834378	46,083866521075	72,455499046759	62,665481554919	52,070106614112	59,908831147924	75,973372949029	84,190890973414	24,175705421731	87,699070659048	69,520670390533	78,381474736367	78,381474736367	51,866619734323	47,13000526999	54,197186857054	62,478791131218	58,587115053336	43,191017101186	46,428270225107	41,071904096237	55,319274874658	57,056481456109	58,218408090206	68,755653093086	147,534651697403	133,517942886428	44,273310776699	26,255646084352	37,740399234093	37,219745551722	53,043011925395	41,076299182235	52,85051542342
104227987880195	1	1	1	1	1	1	1	1	1	1	1	1	1	1	1	1	1	1	1	1	1	1	1	1	1	1	1	1	1	1	1	1	1	1	1	1	1	1	1	1	1	1	1	1	1	1	1	1	1
111792716736946	1	1	1	1	1	1	1	1	1	1	1	1	1	1	1	1	1	1	1	1	1	1	1	1	1	1	1	1	1	1	1	1	1	1	1	1	1	1	1	1	1	1	1	1	1	1	1	1	1
102752711543538	1	1	1	1	1	1	1	1	1	1	1	1	1	1	1	1	1	1	1	1	1	1	1	1	1	1	1	1	1	1	1	1	1	1	1	1	1	1	1	1	1	1	1	1	1	1	1	1	1
33285348390482	1	1	1	1	1	1	1	1	1	1	1	1	1	1	1	1	1	1	1	1	1	1	1	1	1	1	1	1	1	1	1	1	1	1	1	1	1	1	1	1	1	1	1	1	1	1	1	1	1
18396721989234	1	1	1	1	1	1	1	1	1	1	1	1	1	1	1	1	1	1	1	1	1	1	1	1	1	1	1	1	1	1	1	1	1	1	1	1	1	1	1	1	1	1	1	1	1	1	1	1	1
323975787322	1	1	1	1	1	1	1	1	1	1	1	1	1	1	1	1	1	1	1	1	1	1	1	1	1	1	1	1	1	1	1	1	1	1	1	1	1	1	1	1	1	1	1	1	1	1	1	1	1
36342889266487	1	1	1	1	1	1	1	1	1	1	1	1	1	1	1	1	1	1	1	1	1	1	1	1	1	1	1	1	1	1	1	1	1	1	1	1	1	1	1	1	1	1	1	1	1	1	1	1	1
3887015878515	1	1	1	1	1	1	1	1	1	1	1	1	1	1	1	1	1	1	1	1	1	1	1	1	1	1	1	1	1	1	1	1	1	1	1	1	1	1	1	1	1	1	1	1	1	1	1	1	1
29717992324002	1	1	1	1	1	1	1	1	1	1	1	1	1	1	1	1	1	1	1	1	1	1	1	1	1	1	1	1	1	1	1	1	1	1	1	1	1	1	1	1	1	1	1	1	1	1	1	1	1
39480271229082	1	1	1	1	1	1	1	1	1	1	1	1	1	1	1	1	1	1	1	1	1	1	1	1	1	1	1	1	1	1	1	1	1	1	1	1	1	1	1	1	1	1	1	1	1	1	1	1	1
22819849158185	1	1	1	1	1	1	1	1	1	1	1	1	1	1	1	1	1	1	1	1	1	1	1	1	1	1	1	1	1	1	1	1	1	1	1	1	1	1	1	1	1	1	1	1	1	1	1	1	1
63199738804373	1	1	1	1	1	1	1	1	1	1	1	1	1	1	1	1	1	1	1	1	1	1	1	1	1	1	1	1	1	1	1	1	1	1	1	1	1	1	1	1	1	1	1	1	1	1	1	1	1
8011792260165	1	1	1	1	1	1	1	1	1	1	1	1	1	1	1	1	1	1	1	1	1	1	1	1	1	1	1	1	1	1	1	1	1	1	1	1	1	1	1	1	1	1	1	1	1	1	1	1	1
87146097779603	1	1	1	1	1	1	1	1	1	1	1	1	1	1	1	1	1	1	1	1	1	1	1	1	1	1	1	1	1	1	1	1	1	1	1	1	1	1	1	1	1	1	1	1	1	1	1	1	1
94094238572651	1	1	1	1	1	1	1	1	1	1	1	1	1	1	1	1	1	1	1	1	1	1	1	1	1	1	1	1	1	1	1	1	1	1	1	1	1	1	1	1	1	1	1	1	1	1	1	1	1
100445755511151	1	1	1	1	1	1	1	1	1	1	1	1	1	1	1	1	1	1	1	1	1	1	1	1	1	1	1	1	1	1	1	1	1	1	1	1	1	1	1	1	1	1	1	1	1	1	1	1	1
59992881071628	1	1	1	1	1	1	1	1	1	1	1	1	1	1	1	1	1	1	1	1	1	1	1	1	1	1	1	1	1	1	1	1	1	1	1	1	1	1	1	1	1	1	1	1	1	1	1	1	1
78456718542698	1	1	1	1	1	1	1	1	1	1	1	1	1	1	1	1	1	1	1	1	1	1	1	1	1	1	1	1	1	1	1	1	1	1	1	1	1	1	1	1	1	1	1	1	1	1	1	1	1
88987616669599	1	1	1	1	1	1	1	1	1	1	1	1	1	1	1	1	1	1	1	1	1	1	1	1	1	1	1	1	1	1	1	1	1	1	1	1	1	1	1	1	1	1	1	1	1	1	1	1	1
102313643694147	1	1	1	1	1	1	1	1	1	1	1	1	1	1	1	1	1	1	1	1	1	1	1	1	1	1	1	1	1	1	1	1	1	1	1	1	1	1	1	1	1	1	1	1	1	1	1	1	1
56794384383853	1	1	1	1	1	1	1	1	1	1	1	1	1	1	1	1	1	1	1	1	1	1	1	1	1	1	1	1	1	1	1	1	1	1	1	1	1	1	1	1	1	1	1	1	1	1	1	1	1
99770956814284	1	1	1	1	1	1	1	1	1	1	1	1	1	1	1	1	1	1	1	1	1	1	1	1	1	1	1	1	1	1	1	1	1	1	1	1	1	1	1	1	1	1	1	1	1	1	1	1	1
8187463607616	1	1	1	1	1	1	1	1	1	1	1	1	1	1	1	1	1	1	1	1	1	1	1	1	1	1	1	1	1	1	1	1	1	1	1	1	1	1	1	1	1	1	1	1	1	1	1	1	1
104084459930046	1	1	1	1	1	1	1	1	1	1	1	1	1	1	1	1	1	1	1	1	1	1	1	1	1	1	1	1	1	1	1	1	1	1	1	1	1	1	1	1	1	1	1	1	1	1	1	1	1
151446641734542	1	1	1	1	1	1	1	1	1	1	1	1	1	1	1	1	1	1	1	1	1	1	1	1	1	1	1	1	1	1	1	1	1	1	1	1	1	1	1	1	1	1	1	1	1	1	1	1	1
124419662796805	1	1	1	1	1	1	1	1	1	1	1	1	1	1	1	1	1	1	1	1	1	1	1	1	1	1	1	1	1	1	1	1	1	1	1	1	1	1	1	1	1	1	1	1	1	1	1	1	1
69826237591958	1	1	1	1	1	1	1	1	1	1	1	1	1	1	1	1	1	1	1	1	1	1	1	1	1	1	1	1	1	1	1	1	1	1	1	1	1	1	1	1	1	1	1	1	1	1	1	1	1
73132663585506	1	1	1	1	1	1	1	1	1	1	1	1	1	1	1	1	1	1	1	1	1	1	1	1	1	1	1	1	1	1	1	1	1	1	1	1	1	1	1	1	1	1	1	1	1	1	1	1	1
79876984536568	1	1	1	1	1	1	1	1	1	1	1	1	1	1	1	1	1	1	1	1	1	1	1	1	1	1	1	1	1	1	1	1	1	1	1	1	1	1	1	1	1	1	1	1	1	1	1	1	1
85515706943667	1	1	1	1	1	1	1	1	1	1	1	1	1	1	1	1	1	1	1	1	1	1	1	1	1	1	1	1	1	1	1	1	1	1	1	1	1	1	1	1	1	1	1	1	1	1	1	1	1
7730178731843	1	1	1	1	1	1	1	1	1	1	1	1	1	1	1	1	1	1	1	1	1	1	1	1	1	1	1	1	1	1	1	1	1	1	1	1	1	1	1	1	1	1	1	1	1	1	1	1	1
79192437675312	1	1	1	1	1	1	1	1	1	1	1	1	1	1	1	1	1	1	1	1	1	1	1	1	1	1	1	1	1	1	1	1	1	1	1	1	1	1	1	1	1	1	1	1	1	1	1	1	1
10181262711999	1	1	1	1	1	1	1	1	1	1	1	1	1	1	1	1	1	1	1	1	1	1	1	1	1	1	1	1	1	1	1	1	1	1	1	1	1	1	1	1	1	1	1	1	1	1	1	1	1
141586515710687	1	1	1	1	1	1	1	1	1	1	1	1	1	1	1	1	1	1	1	1	1	1	1	1	1	1	1	1	1	1	1	1	1	1	1	1	1	1	1	1	1	1	1	1	1	1	1	1	1
102319414649398	1	1	1	1	1	1	1	1	1	1	1	1	1	1	1	1	1	1	1	1	1	1	1	1	1	1	1	1	1	1	1	1	1	1	1	1	1	1	1	1	1	1	1	1	1	1	1	1	1
211280738782351	1	1	1	1	1	1	1	1	1	1	1	1	1	1	1	1	1	1	1	1	1	1	1	1	1	1	1	1	1	1	1	1	1	1	1	1	1	1	1	1	1	1	1	1	1	1	1	1	1
130607225173736	1	1	1	1	1	1	1	1	1	1	1	1	1	1	1	1	1	1	1	1	1	1	1	1	1	1	1	1	1	1	1	1	1	1	1	1	1	1	1	1	1	1	1	1	1	1	1	1	1
79196440437812	1	1	1	1	1	1	1	1	1	1	1	1	1	1	1	1	1	1	1	1	1	1	1	1	1	1	1	1	1	1	1	1	1	1	1	1	1	1	1	1	1	1	1	1	1	1	1	1	1
56387651313903	1	1	1	1	1	1	1	1	1	1	1	1	1	1	1	1	1	1	1	1	1	1	1	1	1	1	1	1	1	1	1	1	1	1	1	1	1	1	1	1	1	1	1	1	1	1	1	1	1
84767720309144	1	1	1	1	1	1	1	1	1	1	1	1	1	1	1	1	1	1	1	1	1	1	1	1	1	1	1	1	1	1	1	1	1	1	1	1	1	1	1	1	1	1	1	1	1	1	1	1	1
150921810750992	1	1	1	1	1	1	1	1	1	1	1	1	1	1	1	1	1	1	1	1	1	1	1	1	1	1	1	1	1	1	1	1	1	1	1	1	1	1	1	1	1	1	1	1	1	1	1	1	1
95357645364835	1	1	1	1	1	1	1	1	1	1	1	1	1	1	1	1	1	1	1	1	1	1	1	1	1	1	1	1	1	1	1	1	1	1	1	1	1	1	1	1	1	1	1	1	1	1	1	1	1
128910487872472	1	1	1	1	1	1	1	1	1	1	1	1	1	1	1	1	1	1	1	1	1	1	1	1	1	1	1	1	1	1	1	1	1	1	1	1	1	1	1	1	1	1	1	1	1	1	1	1	1
92512691839827	1	1	1	1	1	1	1	1	1	1	1	1	1	1	1	1	1	1	1	1	1	1	1	1	1	1	1	1	1	1	1	1	1	1	1	1	1	1	1	1	1	1	1	1	1	1	1	1	1
9819951291256	1	1	1	1	1	1	1	1	1	1	1	1	1	1	1	1	1	1	1	1	1	1	1	1	1	1	1	1	1	1	1	1	1	1	1	1	1	1	1	1	1	1	1	1	1	1	1	1	1
106699243391185	1	1	1	1	1	1	1	1	1	1	1	1	1	1	1	1	1	1	1	1	1	1	1	1	1	1	1	1	1	1	1	1	1	1	1	1	1	1	1	1	1	1	1	1	1	1	1	1	1
115485794736418	1	1	1	1	1	1	1	1	1	1	1	1	1	1	1	1	1	1	1	1	1	1	1	1	1	1	1	1	1	1	1	1	1	1	1	1	1	1	1	1	1	1	1	1	1	1	1	1	1
98583790496225	1	1	1	1	1	1	1	1	1	1	1	1	1	1	1	1	1	1	1	1	1	1	1	1	1	1	1	1	1	1	1	1	1	1	1	1	1	1	1	1	1	1	1	1	1	1	1	1	1
117475217817997	1	1	1	1	1	1	1	1	1	1	1	1	1	1	1	1	1	1	1	1	1	1	1	1	1	1	1	1	1	1	1	1	1	1	1	1	1	1	1	1	1	1	1	1	1	1	1	1	1
118414760101689	1	1	1	1	1	1	1	1	1	1	1	1	1	1	1	1	1	1	1	1	1	1	1	1	1	1	1	1	1	1	1	1	1	1	1	1	1	1	1	1	1	1	1	1	1	1	1	1	1
115785460363272	1	1	1	1	1	1	1	1	1	1	1	1	1	1	1	1	1	1	1	1	1	1	1	1	1	1	1	1	1	1	1	1	1	1	1	1	1	1	1	1	1	1	1	1	1	1	1	1	1
142146212101997	1	1	1	1	1	1	1	1	1	1	1	1	1	1	1	1	1	1	1	1	1	1	1	1	1	1	1	1	1	1	1	1	1	1	1	1	1	1	1	1	1	1	1	1	1	1	1	1	1
118041643195142	1	1	1	1	1	1	1	1	1	1	1	1	1	1	1	1	1	1	1	1	1	1	1	1	1	1	1	1	1	1	1	1	1	1	1	1	1	1	1	1	1	1	1	1	1	1	1	1	1
77750774385722	1	1	1	1	1	1	1	1	1	1	1	1	1	1	1	1	1	1	1	1	1	1	1	1	1	1	1	1	1	1	1	1	1	1	1	1	1	1	1	1	1	1	1	1	1	1	1	1	1
23773763383346	1	1	1	1	1	1	1	1	1	1	1	1	1	1	1	1	1	1	1	1	1	1	1	1	1	1	1	1	1	1	1	1	1	1	1	1	1	1	1	1	1	1	1	1	1	1	1	1	1
115052177425669	1	1	1	1	1	1	1	1	1	1	1	1	1	1	1	1	1	1	1	1	1	1	1	1	1	1	1	1	1	1	1	1	1	1	1	1	1	1	1	1	1	1	1	1	1	1	1	1	1
135096064354875	1	1	1	1	1	1	1	1	1	1	1	1	1	1	1	1	1	1	1	1	1	1	1	1	1	1	1	1	1	1	1	1	1	1	1	1	1	1	1	1	1	1	1	1	1	1	1	1	1
130172237698161	1	1	1	1	1	1	1	1	1	1	1	1	1	1	1	1	1	1	1	1	1	1	1	1	1	1	1	1	1	1	1	1	1	1	1	1	1	1	1	1	1	1	1	1	1	1	1	1	1
89219506390944	1	1	1	1	1	1	1	1	1	1	1	1	1	1	1	1	1	1	1	1	1	1	1	1	1	1	1	1	1	1	1	1	1	1	1	1	1	1	1	1	1	1	1	1	1	1	1	1	1
161693599373341	1	1	1	1	1	1	1	1	1	1	1	1	1	1	1	1	1	1	1	1	1	1	1	1	1	1	1	1	1	1	1	1	1	1	1	1	1	1	1	1	1	1	1	1	1	1	1	1	1
114429888851743	1	1	1	1	1	1	1	1	1	1	1	1	1	1	1	1	1	1	1	1	1	1	1	1	1	1	1	1	1	1	1	1	1	1	1	1	1	1	1	1	1	1	1	1	1	1	1	1	1
92275578273759	1	1	1	1	1	1	1	1	1	1	1	1	1	1	1	1	1	1	1	1	1	1	1	1	1	1	1	1	1	1	1	1	1	1	1	1	1	1	1	1	1	1	1	1	1	1	1	1	1
103298340897256	1	1	1	1	1	1	1	1	1	1	1	1	1	1	1	1	1	1	1	1	1	1	1	1	1	1	1	1	1	1	1	1	1	1	1	1	1	1	1	1	1	1	1	1	1	1	1	1	1
157341746326846	1	1	1	1	1	1	1	1	1	1	1	1	1	1	1	1	1	1	1	1	1	1	1	1	1	1	1	1	1	1	1	1	1	1	1	1	1	1	1	1	1	1	1	1	1	1	1	1	1
165330780345268	1	1	1	1	1	1	1	1	1	1	1	1	1	1	1	1	1	1	1	1	1	1	1	1	1	1	1	1	1	1	1	1	1	1	1	1	1	1	1	1	1	1	1	1	1	1	1	1	1
119519659197897	1	1	1	1	1	1	1	1	1	1	1	1	1	1	1	1	1	1	1	1	1	1	1	1	1	1	1	1	1	1	1	1	1	1	1	1	1	1	1	1	1	1	1	1	1	1	1	1	1
104441404081258	1	1	1	1	1	1	1	1	1	1	1	1	1	1	1	1	1	1	1	1	1	1	1	1	1	1	1	1	1	1	1	1	1	1	1	1	1	1	1	1	1	1	1	1	1	1	1	1	1
72375323364557	1	1	1	1	1	1	1	1	1	1	1	1	1	1	1	1	1	1	1	1	1	1	1	1	1	1	1	1	1	1	1	1	1	1	1	1	1	1	1	1	1	1	1	1	1	1	1	1	1
114315097738053	1	1	1	1	1	1	1	1	1	1	1	1	1	1	1	1	1	1	1	1	1	1	1	1	1	1	1	1	1	1	1	1	1	1	1	1	1	1	1	1	1	1	1	1	1	1	1	1	1
106585795704655	1	1	1	1	1	1	1	1	1	1	1	1	1	1	1	1	1	1	1	1	1	1	1	1	1	1	1	1	1	1	1	1	1	1	1	1	1	1	1	1	1	1	1	1	1	1	1	1	1
105128886884468	1	1	1	1	1	1	1	1	1	1	1	1	1	1	1	1	1	1	1	1	1	1	1	1	1	1	1	1	1	1	1	1	1	1	1	1	1	1	1	1	1	1	1	1	1	1	1	1	1
10310365575015	1	1	1	1	1	1	1	1	1	1	1	1	1	1	1	1	1	1	1	1	1	1	1	1	1	1	1	1	1	1	1	1	1	1	1	1	1	1	1	1	1	1	1	1	1	1	1	1	1
92725193703648	1	1	1	1	1	1	1	1	1	1	1	1	1	1	1	1	1	1	1	1	1	1	1	1	1	1	1	1	1	1	1	1	1	1	1	1	1	1	1	1	1	1	1	1	1	1	1	1	1
56712698379303	1	1	1	1	1	1	1	1	1	1	1	1	1	1	1	1	1	1	1	1	1	1	1	1	1	1	1	1	1	1	1	1	1	1	1	1	1	1	1	1	1	1	1	1	1	1	1	1	1
94404178435333	1	1	1	1	1	1	1	1	1	1	1	1	1	1	1	1	1	1	1	1	1	1	1	1	1	1	1	1	1	1	1	1	1	1	1	1	1	1	1	1	1	1	1	1	1	1	1	1	1
[truncated: 26 more columns]

## Sheet: Heat maps1_HID
20.7537	1798.97					30.1426	391.501
2.03906	1798.97					11.0723	391.501
2.03906	133.005					11.0723	256.338
1	133.005					4.5625	256.338
1	0					4.5625	82.2049
1	133.005					1.875	82.2049
3.07812	133.005					1.875	35.8981
3.07812	48.3166					1	35.8981
2	48.3166					1	0
2	0					1	35.8981
2	48.3166					2.75	35.8981
4.15625	48.3166					2.75	22.9631
4.15625	4.96284					2	22.9631
3	4.96284					2	0
3	0					2	22.9631
3	4.96284					3.5	22.9631
5.3125	4.96284					3.5	14.6168
5.3125	1.12817					3	14.6168
4	1.12817					3	0
4	0					3	14.6168
4	1.12817					4	14.6168
6.625	1.12817					4	0
6.625	0.982871					4	14.6168
5.5	0.982871					3.5	14.6168
5.5	0.454154					3.5	22.9631
5	0.454154					2.75	22.9631
5	0					2.75	35.8981
5	0.454154					1.875	35.8981
6	0.454154					1.875	82.2049
6	0					7.25	82.2049
6	0.454154					7.25	72.4695
5.5	0.454154					5.75	72.4695
5.5	0.982871					5.75	9.98723
7.75	0.982871					5	9.98723
7.75	0.706945					5	0
7	0.706945					5	9.98723
7	0					6.5	9.98723
7	0.706945					6.5	7.1511
8.5	0.706945					6	7.1511
8.5	0.350212					6	0
8	0.350212					6	7.1511
8	0					7	7.1511
8	0.350212					7	0
9	0.350212					7	7.1511
9	0					6.5	7.1511
9	0.350212					6.5	9.98723
8.5	0.350212					5.75	9.98723
8.5	0.706945					5.75	72.4695
7.75	0.706945					8.75	72.4695
7.75	0.982871					8.75	13.0417
6.625	0.982871					8	13.0417
6.625	1.12817					8	0
5.3125	1.12817					8	13.0417
5.3125	4.96284					9.5	13.0417
4.15625	4.96284					9.5	1.59094
4.15625	48.3166					9	1.59094
3.07812	48.3166					9	0
3.07812	133.005					9	1.59094
2.03906	133.005					10	1.59094
2.03906	1798.97					10	0
39.4683	1798.97					10	1.59094
39.4683	856.494					9.5	1.59094
26.8379	856.494					9.5	13.0417
26.8379	226.709					8.75	13.0417
15.3633	226.709					8.75	72.4695
15.3633	124.192					7.25	72.4695
10.5	124.192					7.25	82.2049
10.5	57.9981					4.5625	82.2049
10	57.9981					4.5625	256.338
10	0					17.582	256.338
10	57.9981					17.582	230.676
11	57.9981					13.625	230.676
11	0					13.625	150.701
11	57.9981					11.75	150.701
10.5	57.9981					11.75	5.24717
10.5	124.192					11	5.24717
20.2266	124.192					11	0
20.2266	66.0794					11	5.24717
14.25	66.0794					12.5	5.24717
14.25	27.6046					12.5	3.44981
12.75	27.6046					12	3.44981
12.75	5.53697					12	0
12	5.53697					12	3.44981
12	0					13	3.44981
12	5.53697					13	0
13.5	5.53697					13	3.44981
13.5	3.01769					12.5	3.44981
13	3.01769					12.5	5.24717
13	0					11.75	5.24717
13	3.01769					11.75	150.701
14	3.01769					15.5	150.701
14	0					15.5	9.03367
14	3.01769					14.5	9.03367
13.5	3.01769					14.5	4.02415
13.5	5.53697					14	4.02415
12.75	5.53697					14	0
12.75	27.6046					14	4.02415
15.75	27.6046					15	4.02415
15.75	16.4686					15	0
15	16.4686					15	4.02415
15	0					14.5	4.02415
15	16.4686					14.5	9.03367
16.5	16.4686					16.5	9.03367
16.5	11.4637					16.5	7.62296
16	11.4637					16	7.62296
16	0					16	0
16	11.4637					16	7.62296
17	11.4637					17	7.62296
17	0					17	0
17	11.4637					17	7.62296
16.5	11.4637					16.5	7.62296
16.5	16.4686					16.5	9.03367
15.75	16.4686					15.5	9.03367
15.75	27.6046					15.5	150.701
14.25	27.6046					13.625	150.701
14.25	66.0794					13.625	230.676
26.2031	66.0794					21.5391	230.676
26.2031	45.4407					21.5391	182.142
21.7812	45.4407					18.875	182.142
21.7812	30.575					18.875	43.6758
19.25	30.575					18	43.6758
19.25	13.897					18	0
18	13.897					18	43.6758
18	0					19.75	43.6758
18	13.897					19.75	14.9972
20.5	13.897					19	14.9972
20.5	8.97849					19	0
19.5	8.97849					19	14.9972
19.5	2.08097					20.5	14.9972
19	2.08097					20.5	4.78097
19	0					20	4.78097
19	2.08097					20	0
20	2.08097					20	4.78097
20	0					21	4.78097
20	2.08097					21	0
19.5	2.08097					21	4.78097
19.5	8.97849					20.5	4.78097
21.5	8.97849					20.5	14.9972
21.5	4.3058					19.75	14.9972
21	4.3058					19.75	43.6758
21	0					18.875	43.6758
21	4.3058					18.875	182.142
22	4.3058					24.2031	182.142
22	0					24.2031	73.8478
22	4.3058					22.5	73.8478
21.5	4.3058					22.5	15.1062
21.5	8.97849					22	15.1062
20.5	8.97849					22	0
20.5	13.897					22	15.1062
19.25	13.897					23	15.1062
19.25	30.575					23	0
24.3125	30.575					23	15.1062
24.3125	20.2942					22.5	15.1062
23	20.2942					22.5	73.8478
23	0					25.9062	73.8478
23	20.2942					25.9062	40.1381
25.625	20.2942					24	40.1381
25.625	12.2561					24	0
24.5	12.2561					24	40.1381
24.5	4.46117					27.8125	40.1381
24	4.46117					27.8125	25.2861
24	0					25.875	25.2861
24	4.46117					25.875	13.1496
25	4.46117					25	13.1496
25	0					25	0
25	4.46117					25	13.1496
24.5	4.46117					26.75	13.1496
24.5	12.2561					26.75	9.87203
26.75	12.2561					26	9.87203
26.75	7.7699					26	0
26	7.7699					26	9.87203
26	0					27.5	9.87203
26	7.7699					27.5	8.0061
27.5	7.7699					27	8.0061
27.5	4.58619					27	0
27	4.58619					27	8.0061
27	0					28	8.0061
27	4.58619					28	0
28	4.58619					28	8.0061
28	0					27.5	8.0061
28	4.58619					27.5	9.87203
27.5	4.58619					26.75	9.87203
27.5	7.7699					26.75	13.1496
26.75	7.7699					25.875	13.1496
26.75	12.2561					25.875	25.2861
25.625	12.2561					29.75	25.2861
25.625	20.2942					29.75	20.4345
24.3125	20.2942					29	20.4345
24.3125	30.575					29	0
21.7812	30.575					29	20.4345
21.7812	45.4407					30.5	20.4345
30.625	45.4407					30.5	11.9187
30.625	32.6768					30	11.9187
29	32.6768					30	0
29	0					30	11.9187
29	32.6768					31	11.9187
32.25	32.6768					31	0
32.25	18.0346					31	11.9187
30.75	18.0346					30.5	11.9187
30.75	6.11592					30.5	20.4345
30	6.11592					29.75	20.4345
30	0					29.75	25.2861
30	6.11592					27.8125	25.2861
31.5	6.11592					27.8125	40.1381
31.5	2.291					25.9062	40.1381
31	2.291					25.9062	73.8478
31	0					24.2031	73.8478
31	2.291					24.2031	182.142
32	2.291					21.5391	182.142
32	0					21.5391	230.676
32	2.291					17.582	230.676
31.5	2.291					17.582	256.338
31.5	6.11592					11.0723	256.338
30.75	6.11592					11.0723	391.501
30.75	18.0346					49.2129	391.501
33.75	18.0346					49.2129	356.33
33.75	13.2262					37.9844	356.33
33	13.2262					37.9844	65.3567
33	0					34.3438	65.3567
33	13.2262					34.3438	31.0692
34.5	13.2262					32.75	31.0692
34.5	11.2115					32.75	8.07404
34	11.2115					32	8.07404
34	0					32	0
34	11.2115					32	8.07404
35	11.2115					33.5	8.07404
35	0					33.5	5.36618
35	11.2115					33	5.36618
34.5	11.2115					33	0
34.5	13.2262					33	5.36618
33.75	13.2262					34	5.36618
33.75	18.0346					34	0
32.25	18.0346					34	5.36618
32.25	32.6768					33.5	5.36618
30.625	32.6768					33.5	8.07404
30.625	45.4407					32.75	8.07404
26.2031	45.4407					32.75	31.0692
26.2031	66.0794					35.9375	31.0692
20.2266	66.0794					35.9375	23.8953
20.2266	124.192					35	23.8953
15.3633	124.192					35	0
15.3633	226.709					35	23.8953
38.3125	226.709					36.875	23.8953
38.3125	152.719					36.875	14.5591
36	152.719					36	14.5591
36	0					36	0
36	152.719					36	14.5591
40.625	152.719					37.75	14.5591
40.625	53.0444					37.75	8.83298
37.75	53.0444					37	8.83298
37.75	4.02661					37	0
37	4.02661					37	8.83298
37	0					38.5	8.83298
37	4.02661					38.5	5.85874
38.5	4.02661					38	5.85874
38.5	2.64597					38	0
38	2.64597					38	5.85874
38	0					39	5.85874
38	2.64597					39	0
39	2.64597					39	5.85874
39	0					38.5	5.85874
39	2.64597					38.5	8.83298
38.5	2.64597					37.75	8.83298
38.5	4.02661					37.75	14.5591
37.75	4.02661					36.875	14.5591
37.75	53.0444					36.875	23.8953
43.5	53.0444					35.9375	23.8953
43.5	17.9749					35.9375	31.0692
41.5	17.9749					34.3438	31.0692
41.5	9.61026					34.3438	65.3567
40.5	9.61026					41.625	65.3567
40.5	3.83766					41.625	42.0367
40	3.83766					40.5	42.0367
40	0					40.5	0.757821
40	3.83766					40	0.757821
41	3.83766					40	0
41	0					40	0.757821
41	3.83766					41	0.757821
40.5	3.83766					41	0
40.5	9.61026					41	0.757821
42.5	9.61026					40.5	0.757821
42.5	5.10455					40.5	42.0367
42	5.10455					42.75	42.0367
42	0					42.75	16.7021
42	5.10455					42	16.7021
43	5.10455					42	0
43	0					42	16.7021
43	5.10455					43.5	16.7021
42.5	5.10455					43.5	3.9219
42.5	9.61026					43	3.9219
41.5	9.61026					43	0
41.5	17.9749					43	3.9219
45.5	17.9749					44	3.9219
45.5	16.2045					44	0
44.5	16.2045					44	3.9219
44.5	8.91345					43.5	3.9219
44	8.91345					43.5	16.7021
44	0					42.75	16.7021
44	8.91345					42.75	42.0367
45	8.91345					41.625	42.0367
45	0					41.625	65.3567
45	8.91345					37.9844	65.3567
44.5	8.91345					37.9844	356.33
44.5	16.2045					60.4414	356.33
46.5	16.2045					60.4414	100.812
46.5	10.1897					55.168	100.812
46	10.1897					55.168	57.6822
46	0					49.8359	57.6822
46	10.1897					49.8359	29.5223
47	10.1897					45.875	29.5223
47	0					45.875	9.27923
47	10.1897					45	9.27923
46.5	10.1897					45	0
46.5	16.2045					45	9.27923
45.5	16.2045					46.75	9.27923
45.5	17.9749					46.75	6.90748
43.5	17.9749					46	6.90748
43.5	53.0444					46	0
40.625	53.0444					46	6.90748
40.625	152.719					47.5	6.90748
38.3125	152.719					47.5	3.31352
38.3125	226.709					47	3.31352
26.8379	226.709					47	0
26.8379	856.494					47	3.31352
52.0986	856.494					48	3.31352
52.0986	406.393					48	0
48.875	406.393					48	3.31352
48.875	101.847					47.5	3.31352
48	101.847					47.5	6.90748
48	0					46.75	6.90748
48	101.847					46.75	9.27923
49.75	101.847					45.875	9.27923
49.75	42.4507					45.875	29.5223
49	42.4507					53.7969	29.5223
49	0					53.7969	19.9247
49	42.4507					50.7188	19.9247
50.5	42.4507					50.7188	11.9948
50.5	6.73207					49.5	11.9948
50	6.73207					49.5	6.0308
50	0					49	6.0308
50	6.73207					49	0
51	6.73207					49	6.0308
51	0					50	6.0308
51	6.73207					50	0
50.5	6.73207					50	6.0308
50.5	42.4507					49.5	6.0308
49.75	42.4507					49.5	11.9948
49.75	101.847					51.9375	11.9948
48.875	101.847					51.9375	10.4907
48.875	406.393					51	10.4907
55.3223	406.393					51	0
55.3223	340.781					51	10.4907
52.5	340.781					52.875	10.4907
52.5	148.339					52.875	5.00249
52	148.339					52	5.00249
52	0					52	0
52	148.339					52	5.00249
53	148.339					53.75	5.00249
53	0					53.75	4.64549
53	148.339					53	4.64549
52.5	148.339					53	0
52.5	340.781					53	4.64549
58.1445	340.781					54.5	4.64549
58.1445	171.957					54.5	3.71207
54.75	171.957					54	3.71207
54.75	7.41423					54	0
54	7.41423					54	3.71207
54	0					55	3.71207
54	7.41423					55	0
55.5	7.41423					55	3.71207
55.5	4.12535					54.5	3.71207
55	4.12535					54.5	4.64549
55	0					53.75	4.64549
55	4.12535					53.75	5.00249
56	4.12535					52.875	5.00249
56	0					52.875	10.4907
56	4.12535					51.9375	10.4907
55.5	4.12535					51.9375	11.9948
55.5	7.41423					50.7188	11.9948
54.75	7.41423					50.7188	19.9247
54.75	171.957					56.875	19.9247
61.5391	171.957					56.875	16.0704
61.5391	106.789					56	16.0704
57.875	106.789					56	0
57.875	36.2869					56	16.0704
57	36.2869					57.75	16.0704
57	0					57.75	7.22952
57	36.2869					57	7.22952
58.75	36.2869					57	0
58.75	22.5481					57	7.22952
58	22.5481					58.5	7.22952
58	0					58.5	4.21214
58	22.5481					58	4.21214
59.5	22.5481					58	0
59.5	12.328					58	4.21214
59	12.328					59	4.21214
59	0					59	0
59	12.328					59	4.21214
60	12.328					58.5	4.21214
60	0					58.5	7.22952
60	12.328					57.75	7.22952
59.5	12.328					57.75	16.0704
59.5	22.5481					56.875	16.0704
58.75	22.5481					56.875	19.9247
58.75	36.2869					53.7969	19.9247
57.875	36.2869					53.7969	29.5223
57.875	106.789					49.8359	29.5223
65.2031	106.789					49.8359	57.6822
65.2031	94.3471					60.5	57.6822
61.75	94.3471					60.5	41.1252
61.75	30.0723					60	41.1252
61	30.0723					60	0
61	0					60	41.1252
61	30.0723					61	41.1252
62.5	30.0723					61	0
62.5	3.85884					61	41.1252
62	3.85884					60.5	41.1252
62	0					60.5	57.6822
62	3.85884					55.168	57.6822
63	3.85884					55.168	100.812
63	0					65.7148	100.812
63	3.85884					65.7148	62.5761
62.5	3.85884					62.875	62.5761
62.5	30.0723					62.875	22.1447
61.75	30.0723					62	22.1447
61.75	94.3471					62	0
68.6562	94.3471					62	22.1447
68.6562	48.4792					63.75	22.1447
65.5	48.4792					63.75	15.2429
65.5	24.855					63	15.2429
64.5	24.855					63	0
64.5	16.513					63	15.2429
64	16.513					64.5	15.2429
64	0					64.5	0
64	16.513					64	0
65	16.513					64	0
65	0					64	0
65	16.513					65	0
64.5	16.513					65	0
64.5	24.855					65	0
66.5	24.855					64.5	0
66.5	19.1331					64.5	15.2429
66	19.1331					63.75	15.2429
66	0					63.75	22.1447
66	19.1331					62.875	22.1447
67	19.1331					62.875	62.5761
67	0					68.5547	62.5761
67	19.1331					68.5547	27.4054
66.5	19.1331					66.75	27.4054
66.5	24.855					66.75	7.54363
65.5	24.855					66	7.54363
65.5	48.4792					66	0
71.8125	48.4792					66	7.54363
71.8125	40.227					67.5	7.54363
69.5	40.227					67.5	1.63169
69.5	12.2635					67	1.63169
68.5	12.2635					67	0
68.5	6.52671					67	1.63169
68	6.52671					68	1.63169
68	0					68	0
68	6.52671					68	1.63169
69	6.52671					67.5	1.63169
69	0					67.5	7.54363
69	6.52671					66.75	7.54363
68.5	6.52671					66.75	27.4054
68.5	12.2635					70.3594	27.4054
70.5	12.2635					70.3594	23.2825
70.5	8.77449					69	23.2825
70	8.77449					69	0
70	0					69	23.2825
70	8.77449					71.7188	23.2825
71	8.77449					71.7188	20.2729
71	0					70.5	20.2729
71	8.77449					70.5	7.82978
70.5	8.77449					70	7.82978
70.5	12.2635					70	0
69.5	12.2635					70	7.82978
69.5	40.227					71	7.82978
74.125	40.227					71	0
74.125	28.2353					71	7.82978
72.75	28.2353					70.5	7.82978
72.75	17.363					70.5	20.2729
72	17.363					72.9375	20.2729
72	0					72.9375	9.93077
72	17.363					72	9.93077
73.5	17.363					72	0
73.5	14.1453					72	9.93077
73	14.1453					73.875	9.93077
73	0					73.875	6.5899
73	14.1453					73	6.5899
74	14.1453					73	0
74	0					73	6.5899
74	14.1453					74.75	6.5899
73.5	14.1453					74.75	5.05145
73.5	17.363					74	5.05145
72.75	17.363					74	0
72.75	28.2353					74	5.05145
75.5	28.2353					75.5	5.05145
75.5	20.3028					75.5	2.87492
75	20.3028					75	2.87492
75	0					75	0
75	20.3028					75	2.87492
76	20.3028					76	2.87492
76	0					76	0
76	20.3028					76	2.87492
75.5	20.3028					75.5	2.87492
75.5	28.2353					75.5	5.05145
74.125	28.2353					74.75	5.05145
74.125	40.227					74.75	6.5899
71.8125	40.227					73.875	6.5899
71.8125	48.4792					73.875	9.93077
68.6562	48.4792					72.9375	9.93077
68.6562	94.3471					72.9375	20.2729
65.2031	94.3471					71.7188	20.2729
65.2031	106.789					71.7188	23.2825
61.5391	106.789					70.3594	23.2825
61.5391	171.957					70.3594	27.4054
58.1445	171.957					68.5547	27.4054
58.1445	340.781					68.5547	62.5761
55.3223	340.781					65.7148	62.5761
55.3223	406.393					65.7148	100.812
52.0986	406.393					60.4414	100.812
52.0986	856.494					60.4414	356.33
39.4683	856.494					49.2129	356.33
39.4683	1798.97					49.2129	391.501
20.7537	1798.97					30.1426	391.501

## Sheet: Heat maps1_HID1
	430	ATCC 35586	418	426	446	428	CP1	416	386	5.27	F7	DSM20624	402	G117	L11	N15	L7	390	F4	F84	CP11	F87	L3	F44	F33	F73	710	396	392	CP14	F42	L2	F29-1	9.4	CP7	CIP100481	F2	F88	CIP101342	LMA28	CP10	CP23	CP12	L1	CP3	CP4	CP5	DSM20344	1A4II
F86	1	1	1	1	1	1	1	1	1	1	1	1	1	1	1	1	1	1	1	1	1	1	1	1	1	1	1	1	1	1	1	1	1	1	1	1	1	1	1	1	1	1	1	1	1	1	1	1	1
CP12	1	1	1	1	1	1	1	1	1	1	1	1	1	1	1	1	1	1	1	1	1	1	1	1	1	1	1	1	1	1	1	1	1	1	1	1	1	1	1	1	1	1	1	1	1	1	1	1	1
F4	1	1	1	1	1	1	1	1	1	1	1	1	1	1	1	1	1	1	1	1	1	1	1	1	1	1	1	1	1	1	1	1	1	1	1	1	1	1	1	1	1	1	1	1	1	1	1	1	1
CP10	1	1	1	1	1	1	1	1	1	1	1	1	1	1	1	1	1	1	1	1	1	1	1	1	1	1	1	1	1	1	1	1	1	1	1	1	1	1	1	1	1	1	1	1	1	1	1	1	1
5.27	1	1	1	1	1	1	1	1	1	1	1	1	1	1	1	1	1	1	1	1	1	1	1	1	1	1	1	1	1	1	1	1	1	1	1	1	1	1	1	1	1	1	1	1	1	1	1	1	1
F84	1	1	1	1	1	1	1	1	1	1	1	1	1	1	1	1	1	1	1	1	1	1	1	1	1	1	1	1	1	1	1	1	1	1	1	1	1	1	1	1	1	1	1	1	1	1	1	1	1
CP7	1	1	1	1	1	1	1	1	1	1	1	1	1	1	1	1	1	1	1	1	1	1	1	1	1	1	1	1	1	1	1	1	1	1	1	1	1	1	1	1	1	1	1	1	1	1	1	1	1
710	1	1	1	1	1	1	1	1	1	1	1	1	1	1	1	1	1	1	1	1	1	1	1	1	1	1	1	1	1	1	1	1	1	1	1	1	1	1	1	1	1	1	1	1	1	1	1	1	1
396	1	1	1	1	1	1	1	1	1	1	1	1	1	1	1	1	1	1	1	1	1	1	1	1	1	1	1	1	1	1	1	1	1	1	1	1	1	1	1	1	1	1	1	1	1	1	1	1	1
F43	1	1	1	1	1	1	1	1	1	1	1	1	1	1	1	1	1	1	1	1	1	1	1	1	1	1	1	1	1	1	1	1	1	1	1	1	1	1	1	1	1	1	1	1	1	1	1	1	1
404	1	1	1	1	1	1	1	1	1	1	1	1	1	1	1	1	1	1	1	1	1	1	1	1	1	1	1	1	1	1	1	1	1	1	1	1	1	1	1	1	1	1	1	1	1	1	1	1	1
392	1	1	1	1	1	1	1	1	1	1	1	1	1	1	1	1	1	1	1	1	1	1	1	1	1	1	1	1	1	1	1	1	1	1	1	1	1	1	1	1	1	1	1	1	1	1	1	1	1
422	1	1	1	1	1	1	1	1	1	1	1	1	1	1	1	1	1	1	1	1	1	1	1	1	1	1	1	1	1	1	1	1	1	1	1	1	1	1	1	1	1	1	1	1	1	1	1	1	1
CP5	1	1	1	1	1	1	1	1	1	1	1	1	1	1	1	1	1	1	1	1	1	1	1	1	1	1	1	1	1	1	1	1	1	1	1	1	1	1	1	1	1	1	1	1	1	1	1	1	1
F7	1	1	1	1	1	1	1	1	1	1	1	1	1	1	1	1	1	1	1	1	1	1	1	1	1	1	1	1	1	1	1	1	1	1	1	1	1	1	1	1	1	1	1	1	1	1	1	1	1
F1	1	1	1	1	1	1	1	1	1	1	1	1	1	1	1	1	1	1	1	1	1	1	1	1	1	1	1	1	1	1	1	1	1	1	1	1	1	1	1	1	1	1	1	1	1	1	1	1	1
F29-1	1	1	1	1	1	1	1	1	1	1	1	1	1	1	1	1	1	1	1	1	1	1	1	1	1	1	1	1	1	1	1	1	1	1	1	1	1	1	1	1	1	1	1	1	1	1	1	1	1
3Ba.2.II	1	1	1	1	1	1	1	1	1	1	1	1	1	1	1	1	1	1	1	1	1	1	1	1	1	1	1	1	1	1	1	1	1	1	1	1	1	1	1	1	1	1	1	1	1	1	1	1	1
F73	1	1	1	1	1	1	1	1	1	1	1	1	1	1	1	1	1	1	1	1	1	1	1	1	1	1	1	1	1	1	1	1	1	1	1	1	1	1	1	1	1	1	1	1	1	1	1	1	1
F48	1	1	1	1	1	1	1	1	1	1	1	1	1	1	1	1	1	1	1	1	1	1	1	1	1	1	1	1	1	1	1	1	1	1	1	1	1	1	1	1	1	1	1	1	1	1	1	1	1
L3	1	1	1	1	1	1	1	1	1	1	1	1	1	1	1	1	1	1	1	1	1	1	1	1	1	1	1	1	1	1	1	1	1	1	1	1	1	1	1	1	1	1	1	1	1	1	1	1	1
DSM20342	1	1	1	1	1	1	1	1	1	1	1	1	1	1	1	1	1	1	1	1	1	1	1	1	1	1	1	1	1	1	1	1	1	1	1	1	1	1	1	1	1	1	1	1	1	1	1	1	1
DSM20344	1	1	1	1	1	1	1	1	1	1	1	1	1	1	1	1	1	1	1	1	1	1	1	1	1	1	1	1	1	1	1	1	1	1	1	1	1	1	1	1	1	1	1	1	1	1	1	1	1
9.4	1	1	1	1	1	1	1	1	1	1	1	1	1	1	1	1	1	1	1	1	1	1	1	1	1	1	1	1	1	1	1	1	1	1	1	1	1	1	1	1	1	1	1	1	1	1	1	1	1
CP23	1	1	1	1	1	1	1	1	1	1	1	1	1	1	1	1	1	1	1	1	1	1	1	1	1	1	1	1	1	1	1	1	1	1	1	1	1	1	1	1	1	1	1	1	1	1	1	1	1
L1	1	1	1	1	1	1	1	1	1	1	1	1	1	1	1	1	1	1	1	1	1	1	1	1	1	1	1	1	1	1	1	1	1	1	1	1	1	1	1	1	1	1	1	1	1	1	1	1	1
F2	1	1	1	1	1	1	1	1	1	1	1	1	1	1	1	1	1	1	1	1	1	1	1	1	1	1	1	1	1	1	1	1	1	1	1	1	1	1	1	1	1	1	1	1	1	1	1	1	1
CIP101342	1	1	1	1	1	1	1	1	1	1	1	1	1	1	1	1	1	1	1	1	1	1	1	1	1	1	1	1	1	1	1	1	1	1	1	1	1	1	1	1	1	1	1	1	1	1	1	1	1
G97	1	1	1	1	1	1	1	1	1	1	1	1	1	1	1	1	1	1	1	1	1	1	1	1	1	1	1	1	1	1	1	1	1	1	1	1	1	1	1	1	1	1	1	1	1	1	1	1	1
F88	1	1	1	1	1	1	1	1	1	1	1	1	1	1	1	1	1	1	1	1	1	1	1	1	1	1	1	1	1	1	1	1	1	1	1	1	1	1	1	1	1	1	1	1	1	1	1	1	1
430	1	1	1	1	1	1	1	1	1	1	1	1	1	1	1	1	1	1	1	1	1	1	1	1	1	1	1	1	1	1	1	1	1	1	1	1	1	1	1	1	1	1	1	1	1	1	1	1	1
414	1	1	1	1	1	1	1	1	1	1	1	1	1	1	1	1	1	1	1	1	1	1	1	1	1	1	1	1	1	1	1	1	1	1	1	1	1	1	1	1	1	1	1	1	1	1	1	1	1
DSM20590	1	1	1	1	1	1	1	1	1	1	1	1	1	1	1	1	1	1	1	1	1	1	1	1	1	1	1	1	1	1	1	1	1	1	1	1	1	1	1	1	1	1	1	1	1	1	1	1	1
398	1	1	1	1	1	1	1	1	1	1	1	1	1	1	1	1	1	1	1	1	1	1	1	1	1	1	1	1	1	1	1	1	1	1	1	1	1	1	1	1	1	1	1	1	1	1	1	1	1
DSM20624	1	1	1	1	1	1	1	1	1	1	1	1	1	1	1	1	1	1	1	1	1	1	1	1	1	1	1	1	1	1	1	1	1	1	1	1	1	1	1	1	1	1	1	1	1	1	1	1	1
G117	1	1	1	1	1	1	1	1	1	1	1	1	1	1	1	1	1	1	1	1	1	1	1	1	1	1	1	1	1	1	1	1	1	1	1	1	1	1	1	1	1	1	1	1	1	1	1	1	1
426	1	1	1	1	1	1	1	1	1	1	1	1	1	1	1	1	1	1	1	1	1	1	1	1	1	1	1	1	1	1	1	1	1	1	1	1	1	1	1	1	1	1	1	1	1	1	1	1	1
402	1	1	1	1	1	1	1	1	1	1	1	1	1	1	1	1	1	1	1	1	1	1	1	1	1	1	1	1	1	1	1	1	1	1	1	1	1	1	1	1	1	1	1	1	1	1	1	1	1
424	1	1	1	1	1	1	1	1	1	1	1	1	1	1	1	1	1	1	1	1	1	1	1	1	1	1	1	1	1	1	1	1	1	1	1	1	1	1	1	1	1	1	1	1	1	1	1	1	1
CIP101354	1	1	1	1	1	1	1	1	1	1	1	1	1	1	1	1	1	1	1	1	1	1	1	1	1	1	1	1	1	1	1	1	1	1	1	1	1	1	1	1	1	1	1	1	1	1	1	1	1
408	1	1	1	1	1	1	1	1	1	1	1	1	1	1	1	1	1	1	1	1	1	1	1	1	1	1	1	1	1	1	1	1	1	1	1	1	1	1	1	1	1	1	1	1	1	1	1	1	1
N15	1	1	1	1	1	1	1	1	1	1	1	1	1	1	1	1	1	1	1	1	1	1	1	1	1	1	1	1	1	1	1	1	1	1	1	1	1	1	1	1	1	1	1	1	1	1	1	1	1
400	1	1	1	1	1	1	1	1	1	1	1	1	1	1	1	1	1	1	1	1	1	1	1	1	1	1	1	1	1	1	1	1	1	1	1	1	1	1	1	1	1	1	1	1	1	1	1	1	1
428	1	1	1	1	1	1	1	1	1	1	1	1	1	1	1	1	1	1	1	1	1	1	1	1	1	1	1	1	1	1	1	1	1	1	1	1	1	1	1	1	1	1	1	1	1	1	1	1	1
LMA28	1	1	1	1	1	1	1	1	1	1	1	1	1	1	1	1	1	1	1	1	1	1	1	1	1	1	1	1	1	1	1	1	1	1	1	1	1	1	1	1	1	1	1	1	1	1	1	1	1
CP3	1	1	1	1	1	1	1	1	1	1	1	1	1	1	1	1	1	1	1	1	1	1	1	1	1	1	1	1	1	1	1	1	1	1	1	1	1	1	1	1	1	1	1	1	1	1	1	1	1
3BO4	1	1	1	1	1	1	1	1	1	1	1	1	1	1	1	1	1	1	1	1	1	1	1	1	1	1	1	1	1	1	1	1	1	1	1	1	1	1	1	1	1	1	1	1	1	1	1	1	1
L2	1	1	1	1	1	1	1	1	1	1	1	1	1	1	1	1	1	1	1	1	1	1	1	1	1	1	1	1	1	1	1	1	1	1	1	1	1	1	1	1	1	1	1	1	1	1	1	1	1
C4	1	1	1	1	1	1	1	1	1	1	1	1	1	1	1	1	1	1	1	1	1	1	1	1	1	1	1	1	1	1	1	1	1	1	1	1	1	1	1	1	1	1	1	1	1	1	1	1	1
F44	1	1	1	1	1	1	1	1	1	1	1	1	1	1	1	1	1	1	1	1	1	1	1	1	1	1	1	1	1	1	1	1	1	1	1	1	1	1	1	1	1	1	1	1	1	1	1	1	1
416	1	1	1	1	1	1	1	1	1	1	1	1	1	1	1	1	1	1	1	1	1	1	1	1	1	1	1	1	1	1	1	1	1	1	1	1	1	1	1	1	1	1	1	1	1	1	1	1	1
390	1	1	1	1	1	1	1	1	1	1	1	1	1	1	1	1	1	1	1	1	1	1	1	1	1	1	1	1	1	1	1	1	1	1	1	1	1	1	1	1	1	1	1	1	1	1	1	1	1
CIP100481	1	1	1	1	1	1	1	1	1	1	1	1	1	1	1	1	1	1	1	1	1	1	1	1	1	1	1	1	1	1	1	1	1	1	1	1	1	1	1	1	1	1	1	1	1	1	1	1	1
386	1	1	1	1	1	1	1	1	1	1	1	1	1	1	1	1	1	1	1	1	1	1	1	1	1	1	1	1	1	1	1	1	1	1	1	1	1	1	1	1	1	1	1	1	1	1	1	1	1
L7	1	1	1	1	1	1	1	1	1	1	1	1	1	1	1	1	1	1	1	1	1	1	1	1	1	1	1	1	1	1	1	1	1	1	1	1	1	1	1	1	1	1	1	1	1	1	1	1	1
418	1	1	1	1	1	1	1	1	1	1	1	1	1	1	1	1	1	1	1	1	1	1	1	1	1	1	1	1	1	1	1	1	1	1	1	1	1	1	1	1	1	1	1	1	1	1	1	1	1
8.1	1	1	1	1	1	1	1	1	1	1	1	1	1	1	1	1	1	1	1	1	1	1	1	1	1	1	1	1	1	1	1	1	1	1	1	1	1	1	1	1	1	1	1	1	1	1	1	1	1
F42	1	1	1	1	1	1	1	1	1	1	1	1	1	1	1	1	1	1	1	1	1	1	1	1	1	1	1	1	1	1	1	1	1	1	1	1	1	1	1	1	1	1	1	1	1	1	1	1	1
L11	1	1	1	1	1	1	1	1	1	1	1	1	1	1	1	1	1	1	1	1	1	1	1	1	1	1	1	1	1	1	1	1	1	1	1	1	1	1	1	1	1	1	1	1	1	1	1	1	1
F87	1	1	1	1	1	1	1	1	1	1	1	1	1	1	1	1	1	1	1	1	1	1	1	1	1	1	1	1	1	1	1	1	1	1	1	1	1	1	1	1	1	1	1	1	1	1	1	1	1
388	1	1	1	1	1	1	1	1	1	1	1	1	1	1	1	1	1	1	1	1	1	1	1	1	1	1	1	1	1	1	1	1	1	1	1	1	1	1	1	1	1	1	1	1	1	1	1	1	1
394	1	1	1	1	1	1	1	1	1	1	1	1	1	1	1	1	1	1	1	1	1	1	1	1	1	1	1	1	1	1	1	1	1	1	1	1	1	1	1	1	1	1	1	1	1	1	1	1	1
CP14	1	1	1	1	1	1	1	1	1	1	1	1	1	1	1	1	1	1	1	1	1	1	1	1	1	1	1	1	1	1	1	1	1	1	1	1	1	1	1	1	1	1	1	1	1	1	1	1	1
CP11	1	1	1	1	1	1	1	1	1	1	1	1	1	1	1	1	1	1	1	1	1	1	1	1	1	1	1	1	1	1	1	1	1	1	1	1	1	1	1	1	1	1	1	1	1	1	1	1	1
CP1	1	1	1	1	1	1	1	1	1	1	1	1	1	1	1	1	1	1	1	1	1	1	1	1	1	1	1	1	1	1	1	1	1	1	1	1	1	1	1	1	1	1	1	1	1	1	1	1	1
CP4	1	1	1	1	1	1	1	1	1	1	1	1	1	1	1	1	1	1	1	1	1	1	1	1	1	1	1	1	1	1	1	1	1	1	1	1	1	1	1	1	1	1	1	1	1	1	1	1	1
F14	1	1	1	1	1	1	1	1	1	1	1	1	1	1	1	1	1	1	1	1	1	1	1	1	1	1	1	1	1	1	1	1	1	1	1	1	1	1	1	1	1	1	1	1	1	1	1	1	1
CP32	1	1	1	1	1	1	1	1	1	1	1	1	1	1	1	1	1	1	1	1	1	1	1	1	1	1	1	1	1	1	1	1	1	1	1	1	1	1	1	1	1	1	1	1	1	1	1	1	1
ATCC 35586	1	1	1	1	1	1	1	1	1	1	1	1	1	1	1	1	1	1	1	1	1	1	1	1	1	1	1	1	1	1	1	1	1	1	1	1	1	1	1	1	1	1	1	1	1	1	1	1	1
CIP102035	1	1	1	1	1	1	1	1	1	1	1	1	1	1	1	1	1	1	1	1	1	1	1	1	1	1	1	1	1	1	1	1	1	1	1	1	1	1	1	1	1	1	1	1	1	1	1	1	1
6.2	1	1	1	1	1	1	1	1	1	1	1	1	1	1	1	1	1	1	1	1	1	1	1	1	1	1	1	1	1	1	1	1	1	1	1	1	1	1	1	1	1	1	1	1	1	1	1	1	1
1A4II	1	1	1	1	1	1	1	1	1	1	1	1	1	1	1	1	1	1	1	1	1	1	1	1	1	1	1	1	1	1	1	1	1	1	1	1	1	1	1	1	1	1	1	1	1	1	1	1	1
412	1	1	1	1	1	1	1	1	1	1	1	1	1	1	1	1	1	1	1	1	1	1	1	1	1	1	1	1	1	1	1	1	1	1	1	1	1	1	1	1	1	1	1	1	1	1	1	1	1
446	1	1	1	1	1	1	1	1	1	1	1	1	1	1	1	1	1	1	1	1	1	1	1	1	1	1	1	1	1	1	1	1	1	1	1	1	1	1	1	1	1	1	1	1	1	1	1	1	1
F33	1	1	1	1	1	1	1	1	1	1	1	1	1	1	1	1	1	1	1	1	1	1	1	1	1	1	1	1	1	1	1	1	1	1	1	1	1	1	1	1	1	1	1	1	1	1	1	1	1
406	1	1	1	1	1	1	1	1	1	1	1	1	1	1	1	1	1	1	1	1	1	1	1	1	1	1	1	1	1	1	1	1	1	1	1	1	1	1	1	1	1	1	1	1	1	1	1	1	1
[truncated: 27 more columns]

## Sheet: S5
Supplementary Data S5: Annotated heatmap representing the pairwise interaction matrix between the 73 tested C. maltaromaticum strains while displaying the GII values calculated for all tested pairwise interactions. GII represent interaction strenght. It should be reminded that GII values lower than 300 characterize non inhibitory interactions, represented by white squares, whereas GII values high…
	1	2	3	4	5	6	7	8	9	10	11	12	13	14	15	16	17	18	19	20	21	22	23	24	25	26	27	28	29	30	31	32	33	34	35	36	37	38	39	40	41	42	43	44	45	46	47	48	49
1	35.4971	55.2529	52.8407	27.0623	160.343	24.1757	68.7557	55.3193	64.5939	60.0217	52.8505	71.5533	87.4973	37.6171	37.7404	75.9734	58.5871	43.191	179.126	52.4078	584.007	46.4283	133.518	44.2733	147.535	41.0719	27.9317	57.7888	26.2556	54.1972	62.4788	53.043	41.0763	336.153	35.9011	322.616	37.2197	30.4629	155.953	46.0839	72.4555	646.109	36.0551	81.3043	85.4443	104.655	52.8046	46.8583	84.6694
2	56.7127	64.2746	343.162	146.534	193.594	142.073	134.634	90.6043	261.807	151.48	80.5696	129.15	170.081	118.864	72.178	166.275	98.0681	75.2492	905.89	215.867	787.12	80.0659	108.27	72.1899	133.976	95.0494	29.25	96.6414	60.9993	91.0522	105.129	104.545	83.6673	947.916	323.936	905.272	57.1804	819.678	819.678	819.678	819.678	745.726	58.7669	824.937	824.937	79.8464	100.469	80.3379	827.978
3	72.3753	97.1778	146.773	98.5886	214.735	167.024	124.193	148.275	152.105	153.508	106.786	146.11	332.608	701.84	122.691	193.988	151.312	120.415	912.897	146.584	797.796	115.396	86.9258	65.4953	140.753	143.747	65.95	307.378	115.607	131.938	123.35	132.029	106.324	941.171	952.173	881.235	104.789	88.3766	806.511	127.817	148.478	748.126	57.4183	188.67	192.453	84.9877	110.808	142.968	193.359
4	18.3967	32.0569	6.61531	1.17122	86.9223	59.1361	30.1034	25.7034	69.9914	68.7385	16.0885	80.0706	92.3977	9.82143	11.705	96.049	24.7157	15.5023	10.7769	25.8706	25.3138	16.7514	8.30574	17.0797	19.4108	23.2206	0.550093	22.4318	7.48944	29.3364	16.5823	19.9468	5.1564	26.8536	12.6915	16.3067	10.9742	-14.9052	33.3327	17.5676	37.7315	49.1926	-17.7247	58.9146	40.8902	20.8992	22.4659	31.5697	55.1604
5	106.586	91.6669	158.915	101.793	201.098	123.139	151.734	175.131	146.24	130.887	125.541	136.874	937.367	878.312	132.749	196.464	235.768	229.747	885.654	435.662	780.532	165.692	105.202	104.075	141.743	144.249	101.729	456.952	143.776	155.646	161.088	149.223	123.563	937.367	888.867	888.867	109.127	87.5222	810.442	146.874	160.802	741.164	57.946	161.553	167.747	113.264	132.128	129.119	178.359
6	105.129	93.8514	161.297	83.1644	191.125	144.873	161.4	195.232	157.018	140.142	121.352	154.329	936.847	883.301	146.107	225.361	258.709	230.849	890.403	880.559	760.794	155.057	107.38	103.036	135.66	159.128	132.034	504.173	138.272	156.142	155.166	133.909	138.05	936.847	874.835	874.835	124.139	101.027	796.767	167.151	167.667	744.536	63.3473	181.976	185.088	142.444	166.449	127.091	191.207
7	92.2756	110.953	322.521	621.145	452.561	447.833	129.596	179.295	117.718	144.749	167.505	112.957	171.223	108.166	113.292	125.271	229.268	183.552	821.754	183.266	609.021	155.213	97.3011	84.5842	126.12	165.485	76.6693	362.051	125.59	217.861	230.992	183.316	152.933	851.511	829.835	829.835	114.489	148.07	608.598	179.893	232.292	643.252	64.3676	728.766	728.766	144.312	155.493	139.953	625.315
8	103.298	108.844	349.673	624.649	470.019	457.568	158.068	174.239	164.409	190.899	166.366	147.901	205.034	112.919	137.241	196.442	207.95	176.117	864.664	203.297	614.925	149.071	131.295	124.284	167.943	142.777	96.9578	369.365	126.877	174.309	193.185	174.177	168.738	887.414	847.897	847.897	131.018	117.207	620.766	202.828	202.76	633.279	73.9858	773.246	773.246	212.319	177.829	167.048	652.849
9	115.785	124.432	231.91	227.924	393.487	350.287	134.525	215.872	158.358	150.84	167.872	152.413	222.497	147.211	117.305	187.095	276.623	214.493	832.078	207.108	630.322	199.495	109.476	109.714	154.751	212.788	85.5968	475.857	109.555	181.267	188.99	163.357	178.508	878.862	840.125	840.125	132.233	154.821	638.968	204.16	237.003	624.592	56.7554	195.401	214.401	130.52	164.734	183.18	223.276
10	1.50922	100.383	98.3867	126.403	191.347	146.659	121.004	96.1538	70.1199	68.1155	52.2019	64.4857	249.821	118.836	56.7378	206.734	162.057	144.613	639.533	191.606	589.565	179.62	96.3949	82.2269	139.652	122.74	28.1267	365.809	64.7699	141.756	114.576	108.895	63.7126	791.063	335.406	678.907	35.3513	110.144	576.159	182.781	204.507	584.421	63.5897	227.964	221.562	112.032	73.3134	98.6969	216.721
11	114.43	119.45	786.516	649.478	491.412	453.294	165.84	256.995	113.336	127.046	199.306	89.7767	253.256	173.975	183.594	177.37	284.579	250.026	786.516	227.648	622.384	234.095	109.51	93.0315	141.442	232.344	125.215	406.864	168.384	198.927	221.855	180.515	188.352	826.302	831.036	831.036	162.102	140.21	667.872	212.387	253.024	637	94.803	734.918	734.918	189.1	186.15	200.391	713.838
12	92.7252	126.944	195.302	151.978	299.919	238.309	165.72	227.766	145.589	142.179	160.31	139.372	274.083	139.262	148.691	244.785	233.605	199.047	207.128	189.877	662.735	187.945	117.938	100.084	135.601	199.274	120.313	457.313	158.781	173.944	195.398	179.54	146.82	212.496	823.269	166.234	127.578	602.174	633.561	207.616	227.019	204.983	71.7595	245.448	182.883	151.191	159.368	146.47	257.125
13	118.042	91.804	207.314	84.834	206.688	184.091	154.201	172.063	197.36	205.984	162.368	175.844	290.221	117.108	124.067	266.188	241.658	178.882	878.162	243.05	765.417	204.738	96.0618	113.957	141.421	175.846	97.6656	437.526	143.747	157.357	159.756	127.827	135.497	961.509	882.657	882.657	125.552	133.373	578.366	151.215	207.887	739.581	86.3379	195.591	187.042	168.299	154.785	148.864	184.406
14	77.7508	86.8331	171.532	77.829	230.811	191.944	114.421	122.153	141.909	136.188	138.829	144.132	203.761	60.4683	84.5762	188.104	197.858	162.056	872.568	155.396	749.254	76.1158	94.4923	80.7892	91.8765	161.156	72.9954	412.585	100.732	116.87	130.147	112.97	112.493	940.176	882.15	882.15	70.0677	118.137	501.94	150.075	196.404	720.404	48.8735	168.609	152.723	103.277	125.541	93.5872	171.599
15	102.319	112.592	219.635	165.22	266.932	233.291	154.883	157.353	131.676	128.752	183.014	125.639	212.197	114.026	117.599	181.998	174.606	151.939	845.728	187.396	659.343	142.314	114.969	102.43	148.774	163.04	70.5538	240.198	118.984	177.404	211.599	162.345	168.797	886.688	195.747	850.455	115.66	686.481	686.481	277.487	448.52	633.767	76.9012	224.115	240.033	141.012	153.298	172.625	268.132
16	89.2195	106.597	181.127	143.545	293.492	232.581	172.275	147.965	165.93	202.806	141.244	144.434	217.531	111.744	110.495	200.387	188.337	169.096	729.042	165.564	773.558	168.975	144.92	132.656	184.193	140.183	74.5971	412.283	116.181	143.943	150.566	119.23	131.763	833.482	934.24	712.817	114.347	103.542	812.05	179.626	191.404	747.327	73.1649	850.071	850.071	113.902	134.79	140.548	834.336
17	99.771	124.366	613.535	160.558	272.776	217.623	147.366	191.135	200.023	179.267	156.307	191.775	350.73	436.319	132.28	199.11	172.475	151.692	850.362	242.982	749.318	157.74	121.773	118.331	160.209	178.033	120.66	178.356	127.915	178.674	178.457	154.668	163.971	869.139	448.34	759.276	140.413	178.616	665.601	230.886	235.464	690.444	97.863	211.333	205.79	149.157	156.995	172.052	240.19
18	211.281	118.536	210.837	160.941	263.554	220.608	146.311	138.113	222.197	216.232	155.488	231.099	225.029	132.173	114.507	222.176	159.099	144.282	732.497	192.413	651.172	182.074	118.939	94.7213	154.61	155.537	82.2301	158.91	104.894	159.83	172.277	162.051	186.022	877.599	114.242	820.476	104.213	167.303	397.881	169.28	230.969	644.308	99.9832	251.036	243.477	121.676	152.21	136.886	223.653
19	102.314	100.413	155.998	62.0691	187.049	148.466	176.022	142.104	147.806	153.437	112.574	143.222	213.543	88.8995	123.086	178.16	162.411	127.301	116.381	159.467	216.18	153.948	125.047	107.528	162.03	122.78	91.1173	91.5906	110.603	131.107	135.737	118.197	120.547	377.518	130.147	909.472	100.628	84.7337	219.262	127.794	180.251	459.58	48.845	193.44	159.219	83.2701	123.808	100.971	168.659
20	124.42	83.0047	223.142	89.8691	276.525	200.164	187.002	249.518	144.128	142.755	146.426	123.141	333.557	138.236	186.24	260.288	213.729	218.971	823.76	258.68	727.461	174.951	134.541	112.652	175.566	153.909	83.3899	155.759	155.225	215.362	170.299	166.355	161.212	905.247	183.393	830.544	146.951	66.0773	210.348	138.133	150.98	717.597	70.9211	208.012	157.14	191.444	193.111	194.307	225.706
21	94.0942	71.2395	141.653	46.7433	193.638	114.716	147.136	178.347	154.886	163.126	109.891	125.763	241.543	92.0925	126.988	201.591	137.596	133.045	90.268	157.52	184.472	116.599	105.802	110.196	140.358	149.693	67.127	65.2732	105.58	162.527	161.591	120.277	130.664	136.112	120.996	105.567	104.144	26.3616	120.069	65.3917	112.965	78.1208	-10.6281	151.53	135.375	93.3827	127.106	92.9039	186.127
22	63.1997	106.387	107.023	52.0157	215.102	156.751	110.34	140.609	141.114	139.107	106.863	136.62	158.228	52.1303	84.8401	134.663	120.926	100.392	131.779	377.984	199.928	106.844	107.843	75.9192	126.472	119.219	58.5753	131.413	55.8176	108.041	137.257	101.234	100.472	128.718	97.1238	134.448	74.1312	39.2319	151.084	117.667	156.429	110.745	-23.0071	157.826	137.378	65.618	97.4547	111.598	191.575
23	80.1179	85.4127	129.995	59.6467	162.48	141.363	105.821	106.563	184.928	176.504	107.701	179.281	185.503	50.8626	102.51	150.87	135.007	130.48	146.424	150.586	157.606	121.927	76.7006	74.1324	122.559	148.027	64.6888	108.865	106.813	139.565	138.898	110.85	109.31	210.055	114.906	188.286	76.0758	41.0794	145.301	104.716	142.003	202.176	4.00898	123.135	131.051	112.677	129.826	136.233	142.975
24	56.7944	64.3184	129.79	49.8818	149.818	102.758	151.456	118.296	94.3464	95.0546	97.4708	92.2702	176.358	70.5504	101.308	157.943	129.232	109.765	211.688	143.069	342.612	132.601	121.566	102.055	168.958	135.708	50.7536	124.845	70.7577	147.103	122.223	112.927	112.514	411.41	122.819	867.511	73.3521	30.355	759.135	110.801	140.064	655.298	-4.29326	160.924	138.651	91.4035	102.483	140.289	156.931
25	88.9876	93.0363	155.171	109.853	257.906	213.399	269.855	125.479	147.71	153.606	114.39	138.494	217.046	84.0543	95.9694	190.45	147.005	122.866	133.839	156.705	227.133	102.832	230.578	217.278	261.363	120.727	108.421	109.363	57.6425	117.979	118.567	104.561	111.844	934.124	171.155	894.379	94.1976	68.8807	779.619	147.769	177.851	717.496	51.0081	789.282	789.282	84.481	130.261	132.849	167.814
26	79.1964	89.2718	131.363	78.2717	181.372	121.287	177.268	135.347	149.331	148.676	115.54	149.549	213.4	82.862	123.241	168.772	152.419	121.072	898.34	134.487	756.67	130.073	119.13	98.764	156.634	88.815	78.7664	281.11	97.2809	129.002	121.454	108.904	103.676	949.019	207.489	887.729	96.0894	83.9173	780.204	142.765	150.358	742.292	48.3274	554.635	369.879	61.168	116.254	110.255	164.832
27	59.9929	37.2607	104.362	48.7389	158.357	120.661	153.863	99.8539	152.95	152.708	96.6761	142.133	167.83	58.2176	99.8187	132.92	115.114	94.4005	87.7006	137.252	140.933	98.6984	112.656	107.249	158.002	82.5588	55.9577	59.3302	86.3119	114.492	118.445	95.4744	88.4007	114.463	104.447	115.202	95.9494	41.7935	119.816	97.0155	120.031	118.22	10.9688	149.147	134.035	63.9029	112.252	103.715	148.751
28	130.607	93.5242	231.212	124.028	240.38	172.669	162.124	195.3	282.183	291.532	202.283	294.596	315.905	162.853	167.873	299.818	185.946	207.318	879.923	226.278	759.657	185.675	125.963	102.286	166.365	166.662	81.9165	133.546	140.667	173.165	184.526	102.965	194.301	893.604	136.029	844.266	128.311	142	764.13	191.98	211.555	720.016	144.245	263.617	258.83	139.704	205.334	233.473	217.925
29	87.1461	74.1565	139.512	50.8744	182.84	118.45	159.102	147.441	189.01	196.216	112.375	167.075	218.853	96.1881	118.266	176.312	116.836	108.009	140.257	171.616	178.496	121.349	129.042	125.936	174.131	158.028	70.3886	72.6666	106.055	82.3325	97.8891	69.0046	108.156	160.202	98.6609	154.831	104.565	63.117	156.802	100.422	137.996	151.994	49.7939	180.124	156.371	92.3252	144.613	101.088	170.946
30	56.3877	91.4013	130.885	37.9989	197.386	145.334	161.792	148.114	138.06	144.648	107.99	150.388	183.104	91.3973	98.2293	164.224	151.079	122.306	862.108	117.7	761.009	123.824	111.108	88.3468	117.871	125.001	53.5163	222.418	78.711	91.6913	116.08	79.3466	80.4352	956.62	192.014	928.657	79.5429	19.2409	794.17	119.185	135.427	738.961	17.5707	308.167	204.568	54.249	105.307	97.1758	155.424
31	128.91	142.766	222.186	135.096	269.407	264.959	122.412	185.454	99.2609	89.496	180.702	95.5777	222.384	102.449	110.982	174.934	133.874	116.02	313.137	190.475	617.531	181.796	90.6995	81.6116	136.016	188.028	91.1981	476.168	72.4736	165.333	158.32	122.23	171.716	858.098	835.852	835.852	133.604	102.509	645.533	178.87	240.607	583.656	39.9695	208.297	185.756	150.48	160.13	158.664	215.194
32	32.3976	18.516	22.2535	-25.7298	60.0346	36.5433	30.3545	30.3358	72.3858	77.5902	24.2607	79.1408	99.449	3.85327	17.3222	94.1659	21.5022	15.6125	15.349	27.4102	37.9431	20.1632	23.853	16.4151	32.0434	24.8237	-0.210994	29.1038	13.4756	20.1723	27.3037	17.2285	2.1973	37.9119	25.3427	32.7743	20.1982	-19.2941	43.8301	19.6615	37.2398	45.5959	-22.9435	66.0429	33.8266	4.2573	25.0408	30.6911	45.4837
33	77.3018	89.7079	178.908	96.9813	224.164	172.46	158.138	122.873	128.161	118.698	126.556	128.366	211.253	93.1558	114.264	162.275	204.085	179.22	905.784	146.954	738.732	142.565	102.74	101.685	145.45	123.912	88.2417	529.931	166.138	122.507	119.812	84.0003	102.62	927.244	423.571	389.953	100.969	36.1674	177.841	124.416	147.864	725.302	-6.69745	156.559	124.496	51.2107	103.953	103.616	166.643
34	104.228	84.3311	183.443	106.203	231.397	174.165	157.782	171.192	108.853	125.414	158.966	125.58	219.283	110.34	129.22	185.015	163.427	134.824	189.719	179.801	629.656	134.116	114.037	107.661	161.458	122.434	123.101	144.32	98.3722	171.721	186.202	147.031	123.722	164.394	193.137	163.335	136.92	80.7781	231.39	140.284	182.255	176.528	52.8257	204.386	171.807	103.026	153.5	128.345	208.339
35	161.694	116.347	852.26	450.344	742.445	390.462	149.875	244.26	357.783	361.191	262.206	389.478	372.923	207.723	214.75	347.787	227.756	225.446	852.26	346.429	745.718	270.692	104.059	89.7442	152.592	316.234	133.103	151.745	220.494	245.662	216.871	186.528	244.551	905.844	184.887	832.048	165.908	276.683	763.572	262.373	302.18	720.029	152.566	771.884	771.884	194.364	251.589	213.668	753.261
36	111.793	96.1684	215.613	75.547	244.047	170.031	164.716	168.178	141.666	149.37	176.663	140.78	244.164	102.005	138.284	190.771	155.611	125.833	192.621	189.514	632.842	135.725	120.052	101.721	164.744	132.701	78.1191	150.043	112.84	184.939	186.835	140.142	127.172	176.69	189.52	147.184	134.4	83.0864	204.014	146.938	151.798	124.072	37.7987	174.531	158.676	84.4638	169.201	127.03	199.451
37	23.7738	38.4989	31.0669	2.12441	101.315	66.9817	163.961	219.576	36.7417	44.7995	35.3671	36.2685	258.036	15.0846	153.423	225.2	30.6508	10.1902	25.4706	649.747	40.7488	27.0818	110.592	107.104	150.965	209.592	118.188	29.686	159.669	38.589	34.9153	31.3084	197.42	738.712	743.591	743.591	144.859	136.768	571.941	147.152	187.579	34.5729	-21.2117	39.5415	29.5197	189.418	219.364	167.272	213.495
38	84.7677	114.603	154.847	92.01	252.959	217.876	129.729	161.254	146.983	154.9	135.467	152.838	213.303	101.419	112.329	184.627	174.8	142.158	910.432	154.233	779.09	152.887	97.7773	76.1531	109.15	133.286	71.8825	291.438	103.33	77.4277	141.662	95.1423	110.77	956.039	266.228	923.711	97.5252	50.0311	766.157	168.224	194.855	699.918	42.1487	199.025	160.501	63.3483	115.824	109.076	191.886
39	79.1924	85.2007	145.345	83.9057	212.828	171.907	159.757	92.7926	130.13	125.85	114.681	122.543	164.439	68.8305	106.99	137.386	128.507	112.061	473.812	155.502	698.597	93.0909	101.205	97.5064	165.339	87.8103	67.3002	261.938	94.0531	122.341	128.225	59.5905	104.785	442.776	271.49	434.95	93.6918	31.634	169.795	121.697	153.837	574.322	-27.9949	146.324	125.201	121.522	127.298	100.163	190.293
40	95.3576	97.6208	154.401	86.5134	189.819	169.27	144.625	148.004	137.625	128.447	136.72	138.719	218.235	110.45	122.727	178.841	154.923	151.986	337.465	166.042	777.065	139.965	87.9313	87.0677	132.27	106.362	62.7946	310.26	121.859	122.944	122.472	94.2892	104.001	957.392	386.036	923.105	91.1841	42.3774	806.997	131.487	171.043	725.175	29.4738	192.261	160.107	82.7631	136.583	121.386	192.296
41	115.052	97.2815	239.304	135.387	168.281	171.403	149.602	202.237	48.1052	42.9282	172.729	52.8215	199.928	126.116	142.576	196.795	191.766	168.254	691.301	767.605	413.946	129.476	102.898	121.707	148.015	183.718	104.585	387.228	142.442	193.277	197.621	173.591	194.348	757.592	752.813	752.813	129.448	93.7314	500.754	170.927	206.214	499.391	49.4274	203.323	169.336	124.48	178.456	178.481	241.857
42	102.753	87.7119	186.628	75.1454	237.716	172.525	147.6	155.438	126.374	144.525	150.899	138.306	216.884	95.3424	153.629	179.488	136.602	117.968	188.106	167.52	588.614	124.63	83.4394	84.0033	140.452	122.329	101.832	139.463	109.821	172.266	180.111	139.501	111.726	159.761	187.977	136.356	120.705	51.4403	218.236	145.551	158.009	133.283	12.7099	199.26	161.913	93.169	197.471	121.109	203.808
43	94.4042	93.17	772.906	378.287	285.703	250.109	177.395	183.045	166.669	165.168	155.215	109.928	856.242	799.393	101.073	856.242	107.585	130.017	772.906	784.793	642.244	109.213	121.053	107.71	162.702	176.503	55.4339	163.085	95.8125	144.823	152.427	139.354	159.263	856.242	801.116	801.116	119.854	653.274	653.274	653.274	653.274	635.968	55.0799	733.526	733.526	141.111	177.648	137.948	629.812
44	135.096	115.686	226.176	122.682	233.847	160.671	166.329	227.533	178.554	184.532	181.239	175.136	282.053	119.306	170.739	233.125	210.104	186.311	842.427	848.476	670.336	172.014	116.636	101.301	156.889	158.739	112.947	440.292	167.169	179.648	168.748	141.643	132.821	919.417	863.39	863.39	131.834	126.057	658.936	175.413	207.952	654.288	52.4968	192.482	148.796	109.638	181.925	139.916	236.672
45	130.172	120.697	222.889	133.978	267.501	219.376	172.637	227.157	145.666	159.212	175.844	156.885	266.768	168.977	161.037	221.715	240.755	207.108	824.655	842.035	688.916	202.423	118.753	115.563	159.948	226.265	101.731	486.746	153.069	201.566	193.501	163.602	152.466	889.086	838.864	838.864	141.711	117.273	640.94	201.234	202.59	629.001	70.8814	207.599	205.798	148.167	186.532	144.792	228.632
46	33.2853	20.1122	19.9824	-13.4158	60.8355	40.7894	23.7313	28.3084	57.01	62.7257	27.5497	64.6061	101.643	-2.9914	19.251	98.6317	21.9823	15.4796	15.6948	14.8513	37.6927	21.7289	16.1363	15.3777	24.4379	19.2609	-5.72967	25.4232	14.4501	24.8614	30.3972	19.3349	8.75661	32.4475	27.2647	27.4524	19.1923	-16.8047	42.6805	34.7667	43.0067	40.7337	-36.3663	146.765	126.82	9.22817	19.5253	30.4721	50.3437
47	29.718	26.2435	22.0525	-14.5151	91.1248	42.7993	15.8311	19.1554	76.2213	80.7315	23.642	81.867	100.389	4.86636	16.4126	96.6768	10.5619	10.7914	16.9611	30.4052	33.4869	16.1391	18.3978	11.8866	25.5811	19.1008	-8.12129	31.8596	18.2885	24.8741	34.9735	20.3644	3.12402	31.2278	21.2774	27.3155	16.3776	-25.8463	37.9519	28.5761	38.6674	28.9797	-33.6075	51.2347	33.0306	11.5861	30.7611	37.7393	47.7013
48	79.877	80.1093	152.121	24.0979	176.256	136.917	142.795	118.796	143.837	135.514	123.091	145.615	198.199	69.6475	119.648	165.131	117.275	103.151	923.601	137.83	770.699	116.214	86.9317	78.0041	129.858	90.7261	61.8658	216.367	102.938	93.4047	112.922	88.1821	109.632	962.821	182.853	925.427	84.0348	28.4078	173.385	99.8423	136.974	730.706	2.19552	156.357	104.373	50.3176	111.272	69.4035	174.749
49	81.8746	82.7969	139.83	73.2762	187.037	144.516	142.727	97.7814	138.894	140.678	114.181	139.558	243.916	615.446	74.8407	160.693	78.7649	85.7703	854.4	113.331	752.149	89.6899	87.1384	108.488	133.539	71.2309	67.6478	235.578	89.7257	109.413	120.833	92.7322	115.628	910.713	326.425	887.854	90.3825	58.9781	807.088	117.515	126.125	717.843	1.74528	159.057	103.466	68.7149	146.273	96.8945	160.977
50	98.1995	79.194	153.675	65.3009	184.765	138.998	145.259	108.712	128.234	143.345	122.994	134.426	178.794	100.919	145.584	168.882	144.386	129.404	889.329	129.85	695.143	134.14	115.49	112.967	158.628	116.266	104.252	258.35	131.626	138.248	142.361	129.327	121.398	909.556	878.251	878.251	102.214	53.8408	156.684	110.251	138.609	671.254	2.90027	195.739	145.885	79.8675	115.611	112.894	177.08
51	100.446	77.6984	143.948	86.2183	200.858	169.251	152.234	126.14	117.025	144.393	115.154	131.892	189.416	75.7431	99.0597	134.886	129.982	98.8894	118.911	143.154	149.193	100.124	104.23	95.7066	148.738	100.519	41.8828	113.08	81.8884	170.963	157.911	119.85	109.642	142.687	115.9	120.802	100.778	62.6839	162.07	115.667	126.603	83.2838	-36.0508	142.334	115.88	83.1261	133.302	112.088	187.904
52	106.699	88.3589	199.008	67.3707	159.173	93.1436	156.064	181.897	157.845	172.369	155.702	163.687	254.716	102.224	151.955	179.487	177.545	147.679	805.068	171.639	635.097	165.773	121.11	103.737	160.717	177.904	67.6657	338.874	131.744	164.714	156.031	134.511	122.997	885.489	811.072	811.072	106.529	91.0928	208.277	158.552	168.531	643.64	26.5882	164.459	153.705	70.9958	153.058	116.266	189.788
53	115.486	78.8285	205.417	68.2045	166.069	118.022	152.759	186.421	151.963	164.66	145.988	168.4	241.848	107.584	159.231	205.799	197.785	171.826	786.716	155.301	635.524	157.315	109.258	99.4796	142.701	169.204	93.404	374.759	155.907	172.667	159.422	133.402	150.291	874.47	818.387	818.387	127.226	90.4493	269.823	159.326	170.691	632.78	33.1179	150.806	127.114	96.9717	143.88	138.745	224.605
54	73.1327	78.7963	114.07	23.3072	184.613	136.388	151.294	99.6826	105.106	120.827	99.7511	119.691	175.011	64.8273	92.9687	132.143	126.674	108.278	958.312	105.722	792.661	107.128	86.1334	69.0707	94.5043	80.4914	38.7275	268.881	96.2416	120.103	117.615	79.7575	88.5947	968.428	277.409	926.471	76.3079	42.1175	190.301	140.185	127.746	776.171	-16.1599	142.345	83.0825	50.8833	91.7171	82.1921	141.606
55	98.5838	78.9527	159.395	32.0491	210.838	175.37	145.616	136.684	135.331	145.915	151.98	141.167	190.457	73.1797	123.809	167.362	148.017	125.163	815.967	159.306	638.872	110.094	108.702	75.5098	141.377	143.263	79.6346	384.21	121.362	140.113	140.024	111.564	117.172	879.08	835.746	835.746	98.2098	24.1067	230.359	157.547	140.533	646.296	6.33547	174.468	112.021	73.5063	135.903	119.488	190.027
56	69.8262	65.6421	144.882	-19.6705	151.279	62.3694	157.127	111.529	113.042	111.921	110.986	123.077	168.069	73.2788	116.126	143.749	116.188	100.205	898.662	137.229	668.05	119.143	106.936	95.8039	159.044	79.9526	38.9012	207.864	113.455	106.888	114.637	89.1239	95.0082	938.543	154.55	659.095	81.6772	-45.0879	195.546	67.7175	79.0679	575.01	-96.3098	105.628	29.5017	85.0068	117.235	103.267	132.106
57	78.4567	80.7166	113.436	30.7379	188.153	146.368	141.939	90.7705	116.66	131.322	92.9301	123.895	170.152	55.0747	102.485	157.123	76.0363	61.8434	85.2035	118.532	138.644	67.3152	99.5651	109.898	145.991	53.4961	59.5205	101.557	84.9882	116.714	128.742	102.386	122.947	120.056	86.1837	124.122	102.39	1.80689	96.9221	93.2113	118.743	101.836	-28.8392	165.016	99.5046	44.1911	117.123	83.6585	177.647
58	104.441	90.9456	137.931	58.5298	211.466	143.929	157.229	119.112	141.536	154.599	121.45	147.488	482.179	885.83	127.043	186.368	160	138.317	921.436	146.086	774.113	133.042	115.522	113.391	160.593	116.08	101.175	354.334	116.053	127.022	144.976	122.119	128.033	914.728	929.75	929.75	110.194	49.9766	584.22	102.415	154.428	726.517	22.4699	168.816	135.795	71.7593	123.887	117.549	199.031
59	114.315	87.3095	165.369	66.0182	207.577	161.582	149.959	148.101	151.786	153.599	133.926	153.662	364.977	594.949	103.772	202.867	158.284	133.554	906.355	167.371	763.617	127.719	105.472	104.003	146.414	118.936	83.9534	232.788	109.927	151.645	144.897	124.517	118.572	954.336	896.114	896.114	106.867	62.3337	790.387	157.08	179.27	741.884	34.1058	169.238	123.988	68.5403	127.679	128.408	184.644
60	104.084	83.7648	162.478	58.7933	154.476	104.064	119.242	159.487	131.202	143.819	139.484	136.247	364.172	268.739	93.3238	195.982	140.338	132.23	884.802	163.005	753.459	124.072	81.9989	64.8807	96.7817	118.447	65.6749	260.19	117.814	116.153	141.565	59.3154	77.6245	938.781	322.031	287.098	100.145	52.1347	448.899	111.054	138.145	731.191	47.1723	155.989	138.121	84.4213	287.618	121.309	150.9
61	157.342	136.669	240.322	138.795	266.663	205.701	137.873	269.235	45.6234	69.1199	242.833	60.9297	364.746	560.212	183.522	145.599	237.908	194.116	492.17	276.515	502.236	197.639	94.3918	48.128	114.693	230.461	131.067	397.772	180.939	255.924	273.3	175.303	199.349	260.205	762.103	243.447	170.557	85.1801	470.837	282.808	315.053	258.884	77.342	284.026	209.805	224.767	211.715	197.997	329.693
62	119.52	124.434	204.853	128.451	261.703	222.31	144.192	192.317	118.374	119.341	167.461	126.148	407.022	524.366	142.284	171.668	206.766	171.811	364.866	230.374	604.732	158.752	89.2346	61.6728	122.929	161.422	100.23	491.672	151.778	195.289	198.695	144.128	153.606	306.189	828.814	828.814	138.68	60.9074	560.068	213.503	223.299	619.544	-11.3166	207.136	170.401	162.313	194.066	168.772	264.927
63	141.587	137.441	246.878	139.312	361.488	299.699	147.704	254.743	105.12	117.238	188.194	108.017	299.853	148.379	191.292	279.152	251.193	202.072	776.607	226.815	449.701	209.724	86.418	89.1598	118.189	214.605	120.359	410.069	160.448	211.355	210.817	187.191	207.174	811.452	275.443	419.499	133.459	108.587	489.887	233.552	253.968	498.167	55.8991	267.387	208.729	150.779	202.442	183.572	284.576
64	39.4803	27.6463	26.0611	-10.8701	80.7751	56.7891	32.866	21.0008	80.6787	83.4106	33.5371	88.4237	96.2448	9.4933	15.3032	90.6281	20.0523	16.3303	24.008	20.013	46.9053	17.6267	17.383	15.8828	29.5722	18.0369	-4.224	30.9794	15.7903	16.0511	26.5496	26.8692	7.92556	32.9615	24.9339	22.1606	16.4321	-14.5202	48.1443	31.8273	43.9514	34.535	-44.8396	62.2318	26.7726	6.58715	25.5216	34.627	35.5637
65	117.475	91.1562	340.25	76.2827	284.966	236.143	157.852	166.616	159.38	169.759	178.018	149.483	278.808	131.177	130.562	249.956	215.57	191.883	858.275	159.902	676.841	179.943	110.92	97.4248	146.861	169.63	93.0098	514.828	130.755	159.666	161.796	145.863	170.383	920.033	866.81	866.81	131.164	96.4832	219.849	158.229	189.869	634.282	43.5154	203.762	160.66	95.7432	152.357	160.106	208.98
66	103.104	94.1174	168.67	73.33	206.196	147.69	148.91	137.969	146.456	162.993	146.235	155.632	945.801	879.441	122.782	194.877	179.14	184.181	894.893	887.337	732.996	126.638	90.3745	75.9598	123.831	104.253	105.85	402.778	125.737	148.654	141.877	118.128	125.054	945.801	901.127	901.127	109.737	41.0018	786.28	144.203	158.14	706.788	14.3529	174.306	132.228	94.9646	141.428	123.292	156.664
67	142.146	124.576	271.084	89.785	247.521	197.905	128.864	175.808	134.251	145.751	191.853	137.283	310.202	167.56	165.513	272.495	275.746	226.24	816.401	193.845	637.785	239.756	86.0029	76.5712	136.784	220.656	126.786	480.952	192.796	143.4	152.203	120.372	159.37	902.16	848.836	848.836	132.439	71.251	659.07	159.638	181.978	633.514	42.5661	221.839	185.513	108.944	179.103	158.481	272.666
68	36.3429	18.1422	32.6572	-14.2786	78.2356	32.7898	38.2038	27.1749	81.5506	87.6869	35.8936	92.7393	105.073	2.92342	16.639	98.3526	17.8176	13.9376	21.7797	26.4089	22.1614	14.9664	25.1044	12.1933	29.0789	4.12035	0.8021	36.8806	11.4901	26.0433	27.2886	12.8801	-2.53103	37.0842	13.6194	21.9703	17.3945	-24.898	33.5788	14.8874	34.0004	60.2107	-35.1601	55.055	24.8582	-8.79431	22.5827	28.0087	54.2482
69	118.415	102.245	181.133	105.751	223.432	150.913	146.995	168.939	144.526	161.765	150.432	151.602	243.088	117.066	164.771	204.383	222.149	209.103	907.447	160.684	778.964	165.168	78.3434	71.8191	125.259	129.615	131.915	511.7	213.583	161.801	167.634	129.197	125.479	954.638	910.192	910.192	126.986	69.2492	793.265	180.837	182.381	777.712	44.8353	188.625	154.803	123.464	166.212	144.535	217.331
70	85.5157	76.706	146.256	25.5212	211.225	146.45	146.864	132.925	148.149	163.691	107.498	154.074	194.954	74.6626	143.356	155.451	134.995	109.324	923.863	131.167	777.01	121.98	99.4258	68.7245	134.764	91.2071	86.7922	219.718	122.248	113.443	125.371	93.5841	113.666	960.93	180.431	918.173	79.1774	21.9793	168.503	118.72	132.029	704.482	21.9686	165.322	126.117	58.493	118.874	92.9439	169.851
71	92.5127	87.9966	146.639	83.435	243.765	185.753	164.743	101.93	160.603	185.176	127.339	180.865	204.48	101.844	110.86	169.986	146.54	114.754	916.313	132.065	780.85	115.511	120.874	99.6452	150.325	98.3055	77.708	322.961	116.911	131.799	140.748	119.686	105.959	967.692	918.541	918.541	91.5173	63.0002	528.596	149.472	152.013	751.34	24.0007	841.14	841.14	100.71	141.482	107.954	196.479
72	151.447	79.051	129.833	46.9892	199.913	169.489	153.652	111.756	132.08	144.278	117.439	135.664	201.07	89.1923	109.682	170.602	139.388	115.951	651.295	126.853	719.405	119.421	94.7162	90.3806	138.249	100.702	55.1961	193.534	80.7946	130.085	141.185	127.479	100.725	916.176	125.97	271.396	79.4709	45.4801	649.985	138.542	155.713	691.952	14.726	162.958	133.57	79.3355	110.113	167.899	172.16
73	38.8702	34.632	29.9609	-23.9234	72.9145	51.2434	29.9778	27.1634	63.6687	66.2996	31.2886	72.5278	84.4978	3.66721	19.8161	76.754	17.5518	12.4439	22.1131	20.5225	35.0338	17.5669	22.0878	15.8695	30.6016	12.6584	-0.00556337	43.4369	15.1104	26.446	28.6928	18.2959	3.2596	32.7874	24.9668	23.637	16.1943	-33.2115	49.8824	26.0964	40.5756	39.5014	-48.3627	48.2506	19.0195	-19.7718	12.8044	41.224	45.9946
	151.447	79.051	129.833	46.9892	199.913	169.489	153.652	111.756	132.08	144.278	117.439	135.664	201.07	89.1923	109.682	170.602	139.388	115.951	109.682	126.853	719.405	119.421	94.7162	90.3806	138.249	100.702	55.1961	193.534	80.7946	130.085	141.185	127.479	100.725	916.176	125.97	916.176	79.4709	45.4801	649.985	138.542	155.713	691.952	14.726	162.958	133.57	79.3355	110.113	167.899	172.16
[truncated: 26 more columns]
